# Supplementary material for: Extracellular microbes are required for mosquito development even in the presence of Wolbachia
Source: PLoS Negl Trop Dis. 2025 Sep 5;19(9):e0013481. doi: 10.1371/journal.pntd.0013481 (PMC13252830; doi:10.1371/journal.pntd.0013481)
Supplement: S1 Table — (XLSX) [file pntd.0013481.s001.xlsx]

## Sheet: Statistics
Figure	Analysis	Response	Effect	Random effect	Sample size	Test	Significant difference (p value)	Test 1	Pairwise conditions	Significant difference (p value)2	Test 2	Pairwise conditions2	Significant difference (p value)3
1E Hatching rate	Generalized linear mixed model fit by maximum likelihood (Laplace Approximation), family=binomial	Hatching rate (%)	Condition	Replicate	A: NS n=100, SI n=100, SR n=100 B: NS n=100, SI n=100, SR n=100 C: NS n=100, SI n=100, SR n=100 D: NS n=100, SI n=100, SR n=100 E: NS n=100, SI n=0, SR n=100 F: NS n=100, SI n=0, SR n=100	Likelihood Ratio Test (ANOVA)	Yes (<2.2e-16)	Pairwise comparisons with Bonferroni adjustment	NS vs SI NS vs SR SI vs SR	Yes (<.0001) Yes (<.0001) Yes (<.0001)
1F Sterile development	Type III Analysis of Variance Table with Satterthwaite's method	Adult development success (%)	Condition	Replicate	A: Sterile_Bx n=96, Sterile_LB n=24, Sterile_water n=24, Sterile_WT n=24 B: Sterile_Bx n=120, Sterile_LB n=120, Sterile_water n=24, Sterile_WT n=24 C: Sterile_Bx n=72, Sterile_LB n=72, Sterile_water n=72, Sterile_WT n=72	Likelihood Ratio Test (ANOVA)	Yes (<2.2e-16)	Pairwise comparisons with Bonferroni adjustment	Sterile_Bx vs Sterile_LB Sterile_Bx vs Sterile_w Sterile_Bx vs Sterile_WT Sterile_LB vs Sterile_w Sterile_LB vs Sterile_WT Sterile_w vs Sterile_WT	No (1.0000) No (1.0000) Yes (<.0001) No (1.0000) Yes (<.0001) Yes (<.0001)
1G Survival curve	There are no survival curves to be compared. This is a null model
1H Wolbachia load in sterile first instar larvae	Type III Analysis of Variance Table with Satterthwaite's method	Wolbachia load	Treatment	Replicate	A: Egg samples n=3, larvae - water 24h n=3, larvae - water 48h n=1, larvae - E. coli WT n=1, larvae - water 72h n=1, larvae - E. coli WT n=1 B: Egg samples n=3, larvae - water 24h n=3, larvae - water 48h n=1, larvae - E. coli WT n=1, larvae - water 72h n=1, larvae - E. coli WT n=1	Analysis of Variance (ANOVA)	No (0.7648)	Pairwise comparisons with Tukey's adjustment	E. coli WT vs Water 0 h vs 24 h 0 h vs 48 h 0 h vs 72 h 24 h vs 48 h 24 h vs 72 h 48 h vs 72 h	No (0.7648) No (0.6418) No (0.7088) No (0.8735) No (1.0000) No (0.3029) No (0.3720)
2B Pupation success	Generalized linear mixed model fit by maximum likelihood (Laplace Approximation), family=binomial	Pupation success (%)	Condition	Replicate	A: AUX n=24, WT n=24 B: AUX n=48, WT n=24 C: AUX n=195, WT n=159 D: AUX n=147, WT n=137 E: AUX n=137, WT n=72	Likelihood Ratio Test (ANOVA)	Yes (0.002377)	Pairwise comparisons	AUX vs WT	Yes (0.0024)
2C Development success	Generalized linear mixed model fit by maximum likelihood (Laplace Approximation), family=binomial	Development success (%)	Condition	Replicate	A: AUX n=24, WT n=24 B: AUX n=48, WT n=24 C: AUX n=195, WT n=159 D: AUX n=147, WT n=137 E: AUX n=137, WT n=72	Likelihood Ratio Test (ANOVA)	No (0.06536)	Pairwise comparisons	AUX vs WT	No (0.0647)
2D Duration of larval development	Type III Analysis of Variance (ANOVA) with Satterthwaite's method	Development success to pupae (d)	Condition	Replicate	A: AUX n=24, WT n=24 B: AUX n=48, WT n=24 C: AUX n=195, WT n=159 D: AUX n=147, WT n=137 E: AUX n=137, WT n=72	Analysis of Variance (ANOVA) for a linear model	Yes (1.856e-08)	Pairwise comparisons	AUX vs WT	Yes (<.0001)
2E Sex ratio	Generalized linear mixed model fit by maximum likelihood (Laplace Approximation), family=binomial	Sex proportion (F/M)	Condition	Replicate	A: AUX males n=5, females n=5; WT males n=4, females n=14 B: AUX males n=12, females n=15; WT males n=10, females n=8 C: AUX males n=92, females n=97; WT males n=73, females n=44 D: AUX males n=90, females n=52; WT males n=88, females n=37 E: AUX males n=57, females n=20; WT males n=29, females n=22	Likelihood Ratio Test (ANOVA)	No (0.2198)	Pairwise comparisons	AUX vs WT	No (0.2205)
2F Wing size	Type III Analysis of Variance (ANOVA) with Satterthwaite's method	Wing size (µM)	Condition	Replicate	A: AUX n=20, WT n=20 B: AUX n=42, WT n=16 C: AUX n=26, WT n=20	Analysis of Variance (ANOVA) for a linear model	No (0.6972)	Pairwise comparisons with Bonferroni adjustment	AUX vs WT	No (1.0000)	Analysis of Variance (ANOVA)	Males vs Females	Yes (<.0001)
2G CFUs	Type III Analysis of Variance (ANOVA) with Satterthwaite's method	Colony forming units (#)	Condition	Replicate	A: AUX n=13, WT n=12 B: AUX n=13, WT n=12 C: AUX n=14, WT n=12	Analysis of Variance (ANOVA) for a linear model	Yes (2.758e-13)	Pairwise comparisons	AUX vs WT	Yes (<.0001)
3A Wolbachia load in larvae	Linear mixed model fit by REML. t-tests use Satterthwaite's method	Wolbachia load	Condition	Replicate	A: AUX n=4, AUX+TET25 n=4, AUX+TET5 n=4, WT n=3 B: AUX n=6, AUX+TET25 n=6, AUX+TET5 n=0, WT n=8 C: AUX n=4, AUX+TET25 n=4, AUX+TET5 n=4, WT n=3	Analysis of Variance (ANOVA)	Yes (0.00666)	Pairwise comparisons with Bonferroni adjustment	AUX vs AUX+TET25 AUX vs AUX+TET5 AUX vs WT AUX+TET25 vs AUX+TET5 AUX+TET25 vs WT AUX+TET5 vs WT	Yes (<.0001) Yes (0.0002) Yes (0.0433) No (1.0000) No (0.0944) No (0.1790)
3B Wolbachia load in adults	Linear mixed model fit by REML. t-tests use Satterthwaite's method	Wolbachia load	Condition	Replicate	A: AUX n=6, AUX+TET25 n=0, AUX+TET5 n=0, AUX+TET50 n=6, WT n=6 B: AUX n=5, AUX+TET25 n=0, AUX+TET5 n=0, AUX+TET50 n=6, WT n=6 C: AUX n=8, AUX+TET25 n=8, AUX+TET5 n=8, AUX+TET50 n=0, WT n=8 D: AUX n=8, AUX+TET25 n=8, AUX+TET5 n=8, AUX+TET50 n=0, WT n=8	Analysis of Variance (ANOVA)	Yes (0.036484)	Pairwise comparisons with Bonferroni adjustment	AUX vs AUX+TET25 AUX vs AUX+TET5 AUX vs AUX+TET50 AUX vs WT AUX+TET25 vs AUX+TET5 AUX+TET25 vs AUX+TET50 AUX+TET25 vs WT AUX+TET5 vs AUX+TET50 AUX+TET5 vs WT AUX+TET50 vs WT	Yes (<.0001) Yes (<.0001) Yes (0.0111) Yes (0.03653) No (1.0000) No (1.0000) Yes (0.0047) No (1.0000) Yes (0.0221) No (0.6282)	Least Squares Means	Males vs Females	Yes (0.0001)
3C E. coli load in larvae	Linear mixed model fit by REML. t-tests use Satterthwaite's method	E. coli load	Condition	Replicate	A: AUX n=4, AUX+TET25 n=4, AUX+TET5 n=4, WT n=3 B: AUX n=4, AUX+TET25 n=4, AUX+TET5 n=4, WT n=3 C: AUX n=3, AUX+TET25 n=0, AUX+TET5 n=3, WT n=4 D: AUX n=3, AUX+TET25 n=0, AUX+TET5 n=3, WT n=4	Analysis of Variance (ANOVA)	No (0.497)	Pairwise comparisons with Bonferroni adjustment	AUX vs AUX+TET25 AUX vs AUX+TET5 AUX vs WT AUX+TET25 vs AUX+TET5 AUX+TET25 vs WT AUX+TET5 vs WT	No (1.0000) No (1.0000) No (0.5921) No (1.0000) No (0.6482) No (0.7103)
3D E. coli load in adults	Linear mixed model fit by REML. t-tests use Satterthwaite's method	E. coli load	Condition	Replicate	A: AUX n=8, AUX+TET25 n=8, AUX+TET5 n=8, WT n=8 B: AUX n=8, AUX+TET25 n=8, AUX+TET5 n=8, WT n=8	Analysis of Variance (ANOVA)	Yes (0.000194)	Pairwise comparisons with Bonferroni adjustment	AUX vs AUX+TET25 AUX vs AUX+TET5 AUX vs WT AUX+TET25 vs AUX+TET5 AUX+TET25 vs WT AUX+TET5 vs WT	No (1.0000) No (1.0000) Yes (0.0002) No (1.0000) Yes (0.0003) Yes (0.0003)	Least Squares Means	Males vs Females	No (0.7438)
3E Wolbachia effect in E. coli CFUs/mL per mosquitoe	Type III Analysis of Variance (ANOVA) with Satterthwaite's method	CFUs/mL per mosquitoe	Condition	Replicate	A: AUX n=6, AUX+TET5 n=6, WT n=14 B: AUX n=7, AUX+TET5 n=7, WT n=13 C: AUX n=7, AUX+TET5 n=7, WT n=13	Analysis of Variance (ANOVA)	Yes (6.302e-13)	Pairwise comparisons with Bonferroni adjustment	AUX vs AUX+TET25 AUX vs WT AUX+TET25 vs WT	No (1.0000) Yes (<.0001) Yes (<.0001)
3F Wolbachia effect in pupation success	Generalized linear mixed model fit by maximum likelihood (Laplace Approximation), family=binomial	Pupation success (%)	Condition	Replicate	A: AUX n=226, AUX+TET25 n=0, AUX+TET5 n=216, AUX+TET50 n=0, WT n=238 B: AUX n=231, AUX+TET25 n=0, AUX+TET5 n=266, AUX+TET50 n=0, WT n=234 C: AUX n=48, AUX+TET25 n=0, AUX+TET5 n=0, AUX+TET50 n=48, WT n=45 D: AUX n=71, AUX+TET25 n=0, AUX+TET5 n=0, AUX+TET50 n=71, WT n=72 E: AUX n=71, AUX+TET25 n=0, AUX+TET5 n=0, AUX+TET50 n=71, WT n=72 F: AUX n=96, AUX+TET25 n=96, AUX+TET5 n=96, AUX+TET50 n=0, WT n…	Likelihood Ratio Test (ANOVA)	Yes (<2.2e-16)	Pairwise comparisons with Bonferroni adjustment	AUX vs AUX+TET25 AUX vs AUX+TET5 AUX vs AUX+TET50 AUX vs WT AUX+TET25 vs AUX+TET5 AUX+TET25 vs AUX+TET50 AUX+TET25 vs WT AUX+TET5 vs AUX+TET50 AUX+TET5 vs WT AUX+TET50 vs WT	Yes (0.0007) Yes (<.0001) Yes (0.0003) Yes (<.0001) No (0.2138) No (0.8526) No (0.0830) Yes (0.0021) No (0.1274) Yes (0.0005)
3G Wolbachia effect in metamorphosis success	Generalized linear mixed model fit by maximum likelihood (Laplace Approximation), family=binomial	Metamorphosis success (%)	Condition	Replicate	A: AUX n=226, AUX+TET25 n=0, AUX+TET5 n=216, AUX+TET50 n=0, WT n=238 B: AUX n=231, AUX+TET25 n=0, AUX+TET5 n=266, AUX+TET50 n=0, WT n=234 C: AUX n=48, AUX+TET25 n=0, AUX+TET5 n=0, AUX+TET50 n=48, WT n=45 D: AUX n=71, AUX+TET25 n=0, AUX+TET5 n=0, AUX+TET50 n=71, WT n=72 E: AUX n=71, AUX+TET25 n=0, AUX+TET5 n=0, AUX+TET50 n=71, WT n=72 F: AUX n=96, AUX+TET25 n=96, AUX+TET5 n=96, AUX+TET50 n=0, WT n…	Likelihood Ratio Test (ANOVA)	Yes (<2.2e-16)	Pairwise comparisons with Bonferroni adjustment	AUX vs AUX+TET25 AUX vs AUX+TET5 AUX vs AUX+TET50 AUX vs WT AUX+TET25 vs AUX+TET5 AUX+TET25 vs AUX+TET50 AUX+TET25 vs WT AUX+TET5 vs AUX+TET50 AUX+TET5 vs WT AUX+TET50 vs WT	Yes (0.0006) Yes (<.0001) Yes (0.0002) Yes (<.0001) No (0.1983) No (0.8214) No (0.0763) Yes (0.0018) No (0.1153) Yes (0.0004)
3H Wolbachia effect in duration of larval development	Type III Analysis of Variance (ANOVA) with Satterthwaite's method	Development success to pupae (d)	Condition	Replicate	A: AUX n=226, AUX+TET25 n=0, AUX+TET5 n=216, AUX+TET50 n=0, WT n=238 B: AUX n=231, AUX+TET25 n=0, AUX+TET5 n=266, AUX+TET50 n=0, WT n=234 C: AUX n=48, AUX+TET25 n=0, AUX+TET5 n=0, AUX+TET50 n=48, WT n=45 D: AUX n=71, AUX+TET25 n=0, AUX+TET5 n=0, AUX+TET50 n=71, WT n=72 E: AUX n=71, AUX+TET25 n=0, AUX+TET5 n=0, AUX+TET50 n=71, WT n=72 F: AUX n=96, AUX+TET25 n=96, AUX+TET5 n=96, AUX+TET50 n=0, WT n…	Analysis of Variance (ANOVA) for a linear model	Yes (<2.2e-16)	Pairwise comparisons with Bonferroni adjustment	AUX vs AUX+TET25 AUX vs AUX+TET5 AUX vs AUX+TET50 AUX vs WT AUX+TET25 vs AUX+TET5 AUX+TET25 vs AUX+TET50 AUX+TET25 vs WT AUX+TET5 vs AUX+TET50 AUX+TET5 vs WT AUX+TET50 vs WT	Yes (0.0003) Yes (<.0001) Yes (0.0002) Yes (<.0001) No (0.1824) No (0.7983) No (0.0692) Yes (0.0015) No (0.1053) Yes (0.0003)
3I Wolbachia effect in duration of metamorphosis development	Type III Analysis of Variance (ANOVA) with Satterthwaite's method	Metamorphosis success to adult (d)	Condition	Replicate	A: AUX n=226, AUX+TET25 n=0, AUX+TET5 n=216, AUX+TET50 n=0, WT n=238 B: AUX n=231, AUX+TET25 n=0, AUX+TET5 n=266, AUX+TET50 n=0, WT n=234 C: AUX n=48, AUX+TET25 n=0, AUX+TET5 n=0, AUX+TET50 n=48, WT n=45 D: AUX n=71, AUX+TET25 n=0, AUX+TET5 n=0, AUX+TET50 n=71, WT n=72 E: AUX n=71, AUX+TET25 n=0, AUX+TET5 n=0, AUX+TET50 n=71, WT n=72 F: AUX n=96, AUX+TET25 n=96, AUX+TET5 n=96, AUX+TET50 n=0, WT n…	Analysis of Variance (ANOVA) for a linear model	Yes (<2.2e-16)	Pairwise comparisons with Bonferroni adjustment	AUX vs AUX+TET25 AUX vs AUX+TET5 AUX vs AUX+TET50 AUX vs WT AUX+TET25 vs AUX+TET5 AUX+TET25 vs AUX+TET50 AUX+TET25 vs WT AUX+TET5 vs AUX+TET50 AUX+TET5 vs WT AUX+TET50 vs WT	Yes (0.0003) Yes (<.0001) Yes (0.0002) Yes (<.0001) No (0.1824) No (0.7983) No (0.0692) Yes (0.0015) No (0.1053) Yes (0.0003)
3J Wolbachia effect in sex ratio determination	Generalized linear mixed model fit by maximum likelihood (Laplace Approximation), family=binomial	Sex proportion (F/M)	Condition	Replicate	C: AUX males n=88, females n=37; WT males n=72, females n=58 D: AUX males n=90, females n=52; WT males n=92, females n=99 M: AUX males n=42, females n=48; WT males n=44, females n=46 N: AUX males n=36, females n=34; WT males n=44, females n=48 O: AUX males n=34, females n=24; WT males n=50, females n=30 P: AUX males n=40, females n=34; WT males n=40, females n=48	Likelihood Ratio Test (ANOVA)	Yes (0.007707)	Pairwise comparisons with Bonferroni adjustment	AUX vs AUX+TET25 AUX vs AUX+TET5 AUX vs WT AUX+TET25 vs AUX+TET5 AUX+TET25 vs WT AUX+TET5 vs WT	No (1.0000) No (1.0000) Yes (0.0278) No (0.6009) No (0.0630) No (1.0000)
4A Emergence Success	Generalized linear mixed model fit by maximum likelihood (Laplace Approximation), family=binomial	Emergence success (%)	Condition	Replicate	EtOH5: n=69, EtOH25: n=68, EtOH50: n=69, EtOH200: n=68, TET0: n=69, TET5: n=71, TET25: n=68, TET50: n=72, TET200: n=68	Likelihood Ratio Test (ANOVA)	Yes (<2.2e-16)	Pairwise comparisons with Bonferroni adjustment	EtOH200 vs TET0 EtOH25 vs TET0 EtOH5 vs TET0 ETOH50 vs TET0 TET200 vs TET 0 TET0 vs TET50 TET200 vs TET25 TET200 vs TET5 TET200 vs TET50	Yes (6.08E-13) Yes (5.86E-13) Yes (9.89E-13) Yes (4.80E-13) Yes (1.65E-13) Yes (0.00369) Yes (4.05E-13) Yes (2.84E-13) Yes (5.86E-13)
4B Sex ratio	Generalized linear mixed model fit by maximum likelihood (Laplace Approximation), family=binomial	Sex proportion (F/M)	Condition	Replicate	EtOH5: n=69, EtOH25: n=68, EtOH50: n=69, EtOH200: n=68, TET0: n=69, TET5: n=71, TET25: n=68, TET50: n=72, TET200: n=68	Likelihood Ratio Test (ANOVA)	No (0.5531)	Pairwise comparisons with Bonferroni adjustment	Any comparison	No (1.0000)
S1 Duration of metamorphosis development	Type III Analysis of Variance (ANOVA) with Satterthwaite's method	Metamorphosis success to adult (d)	Condition	Replicate	A: AUX n=24, WT n=24 B: AUX n=48, WT n=24 C: AUX n=195, WT n=159 D: AUX n=147, WT n=137 E: AUX n=137, WT n=72	Analysis of Variance (ANOVA) for a linear model	No (0.274)	Pairwise comparisons	AUX vs WT	No (0.2740)

## Sheet: Fig 1E
eggs;larvae;condition;replicate
1;1;NS;A
2;1;NS;A
3;1;NS;A
4;1;NS;A
5;1;NS;A
6;1;NS;A
7;1;NS;A
8;1;NS;A
9;1;NS;A
10;1;NS;A
11;1;NS;A
12;1;NS;A
13;1;NS;A
14;1;NS;A
15;1;NS;A
16;1;NS;A
17;1;NS;A
18;1;NS;A
19;1;NS;A
20;1;NS;A
21;1;NS;A
22;1;NS;A
23;1;NS;A
24;1;NS;A
25;1;NS;A
26;1;NS;A
27;1;NS;A
28;1;NS;A
29;1;NS;A
30;1;NS;A
31;1;NS;A
32;1;NS;A
33;1;NS;A
34;1;NS;A
35;1;NS;A
36;1;NS;A
37;1;NS;A
38;1;NS;A
39;1;NS;A
40;1;NS;A
41;1;NS;A
42;1;NS;A
43;1;NS;A
44;1;NS;A
45;1;NS;A
46;1;NS;A
47;1;NS;A
48;1;NS;A
49;1;NS;A
50;1;NS;A
51;1;NS;A
52;1;NS;A
53;1;NS;A
54;1;NS;A
55;1;NS;A
56;1;NS;A
57;1;NS;A
58;1;NS;A
59;1;NS;A
60;1;NS;A
61;1;NS;A
62;1;NS;A
63;1;NS;A
64;1;NS;A
65;1;NS;A
66;1;NS;A
67;1;NS;A
68;1;NS;A
69;1;NS;A
70;1;NS;A
71;1;NS;A
72;1;NS;A
73;1;NS;A
74;1;NS;A
75;1;NS;A
76;1;NS;A
77;1;NS;A
78;1;NS;A
79;1;NS;A
80;1;NS;A
81;1;NS;A
82;1;NS;A
83;1;NS;A
84;1;NS;A
85;1;NS;A
86;1;NS;A
87;1;NS;A
88;1;NS;A
89;1;NS;A
90;1;NS;A
91;1;NS;A
92;1;NS;A
93;1;NS;A
94;1;NS;A
95;1;NS;A
96;1;NS;A
97;1;NS;A
98;1;NS;A
99;1;NS;A
100;1;NS;A
1;1;NS;B
2;1;NS;B
3;1;NS;B
4;1;NS;B
5;1;NS;B
6;1;NS;B
7;1;NS;B
8;1;NS;B
9;1;NS;B
10;1;NS;B
11;1;NS;B
12;1;NS;B
13;1;NS;B
14;1;NS;B
15;1;NS;B
16;1;NS;B
17;1;NS;B
18;1;NS;B
19;1;NS;B
20;1;NS;B
21;1;NS;B
22;1;NS;B
23;1;NS;B
24;1;NS;B
25;1;NS;B
26;1;NS;B
27;1;NS;B
28;1;NS;B
29;1;NS;B
30;1;NS;B
31;1;NS;B
32;1;NS;B
33;1;NS;B
34;1;NS;B
35;1;NS;B
36;1;NS;B
37;1;NS;B
38;1;NS;B
39;1;NS;B
40;1;NS;B
41;1;NS;B
42;1;NS;B
43;1;NS;B
44;1;NS;B
45;1;NS;B
46;1;NS;B
47;1;NS;B
48;1;NS;B
49;1;NS;B
50;1;NS;B
51;1;NS;B
52;1;NS;B
53;1;NS;B
54;1;NS;B
55;1;NS;B
56;1;NS;B
57;1;NS;B
58;1;NS;B
59;1;NS;B
60;1;NS;B
61;1;NS;B
62;1;NS;B
63;1;NS;B
64;1;NS;B
65;1;NS;B
66;1;NS;B
67;1;NS;B
68;1;NS;B
69;1;NS;B
70;1;NS;B
71;1;NS;B
72;1;NS;B
73;1;NS;B
74;1;NS;B
75;1;NS;B
76;1;NS;B
77;1;NS;B
78;1;NS;B
79;1;NS;B
80;1;NS;B
81;1;NS;B
82;1;NS;B
83;1;NS;B
84;1;NS;B
85;1;NS;B
86;1;NS;B
87;1;NS;B
88;1;NS;B
89;1;NS;B
90;0;NS;B
91;0;NS;B
92;0;NS;B
93;0;NS;B
94;0;NS;B
95;0;NS;B
96;0;NS;B
97;0;NS;B
98;0;NS;B
99;0;NS;B
100;0;NS;B
1;1;NS;C
2;1;NS;C
3;1;NS;C
4;1;NS;C
5;1;NS;C
6;1;NS;C
7;1;NS;C
8;1;NS;C
9;1;NS;C
10;1;NS;C
11;1;NS;C
12;1;NS;C
13;1;NS;C
14;1;NS;C
15;1;NS;C
16;1;NS;C
17;1;NS;C
18;1;NS;C
19;1;NS;C
20;1;NS;C
21;1;NS;C
22;1;NS;C
23;1;NS;C
24;1;NS;C
25;1;NS;C
26;1;NS;C
27;1;NS;C
28;1;NS;C
29;1;NS;C
30;1;NS;C
31;1;NS;C
32;1;NS;C
33;1;NS;C
34;1;NS;C
35;1;NS;C
36;1;NS;C
37;1;NS;C
38;1;NS;C
39;1;NS;C
40;1;NS;C
41;1;NS;C
42;1;NS;C
43;1;NS;C
44;1;NS;C
45;1;NS;C
46;1;NS;C
47;1;NS;C
48;1;NS;C
49;1;NS;C
50;1;NS;C
51;1;NS;C
52;1;NS;C
53;1;NS;C
54;1;NS;C
55;1;NS;C
56;1;NS;C
57;1;NS;C
58;1;NS;C
59;1;NS;C
60;1;NS;C
61;1;NS;C
62;1;NS;C
63;1;NS;C
64;1;NS;C
65;1;NS;C
66;1;NS;C
67;1;NS;C
68;1;NS;C
69;1;NS;C
70;1;NS;C
71;1;NS;C
72;1;NS;C
73;1;NS;C
74;1;NS;C
75;1;NS;C
76;1;NS;C
77;1;NS;C
78;1;NS;C
79;1;NS;C
80;1;NS;C
81;1;NS;C
82;1;NS;C
83;1;NS;C
84;1;NS;C
85;1;NS;C
86;1;NS;C
87;1;NS;C
88;1;NS;C
89;1;NS;C
90;1;NS;C
91;1;NS;C
92;1;NS;C
93;1;NS;C
94;1;NS;C
95;0;NS;C
96;0;NS;C
97;0;NS;C
98;0;NS;C
99;0;NS;C
100;0;NS;C
1;1;NS;D
2;1;NS;D
3;1;NS;D
4;1;NS;D
5;1;NS;D
6;1;NS;D
7;1;NS;D
8;1;NS;D
9;1;NS;D
10;1;NS;D
11;1;NS;D
12;1;NS;D
13;1;NS;D
14;1;NS;D
15;1;NS;D
16;1;NS;D
17;1;NS;D
18;1;NS;D
19;1;NS;D
20;1;NS;D
21;1;NS;D
22;1;NS;D
23;1;NS;D
24;1;NS;D
25;1;NS;D
26;1;NS;D
27;1;NS;D
28;1;NS;D
29;1;NS;D
30;1;NS;D
31;1;NS;D
32;1;NS;D
33;1;NS;D
34;1;NS;D
35;1;NS;D
36;1;NS;D
37;1;NS;D
38;1;NS;D
39;1;NS;D
40;1;NS;D
41;1;NS;D
42;1;NS;D
43;1;NS;D
44;1;NS;D
45;1;NS;D
46;1;NS;D
47;1;NS;D
48;1;NS;D
49;1;NS;D
50;1;NS;D
51;1;NS;D
52;1;NS;D
53;1;NS;D
54;1;NS;D
55;1;NS;D
56;1;NS;D
57;1;NS;D
58;1;NS;D
59;1;NS;D
60;1;NS;D
61;1;NS;D
62;1;NS;D
63;1;NS;D
64;1;NS;D
65;1;NS;D
66;1;NS;D
67;1;NS;D
68;1;NS;D
69;1;NS;D
70;1;NS;D
71;1;NS;D
72;1;NS;D
73;1;NS;D
74;1;NS;D
75;1;NS;D
76;1;NS;D
77;1;NS;D
78;0;NS;D
79;0;NS;D
80;0;NS;D
81;0;NS;D
82;0;NS;D
83;0;NS;D
84;0;NS;D
85;0;NS;D
86;0;NS;D
87;0;NS;D
88;0;NS;D
89;0;NS;D
90;0;NS;D
91;0;NS;D
92;0;NS;D
93;0;NS;D
94;0;NS;D
95;0;NS;D
96;0;NS;D
97;0;NS;D
98;0;NS;D
99;0;NS;D
100;0;NS;D
1;1;NS;E
2;1;NS;E
3;1;NS;E
4;1;NS;E
5;1;NS;E
6;1;NS;E
7;1;NS;E
8;1;NS;E
9;1;NS;E
10;1;NS;E
11;1;NS;E
12;1;NS;E
13;1;NS;E
14;1;NS;E
15;1;NS;E
16;1;NS;E
17;1;NS;E
18;1;NS;E
19;1;NS;E
20;1;NS;E
21;1;NS;E
22;1;NS;E
23;1;NS;E
24;1;NS;E
25;1;NS;E
26;1;NS;E
27;1;NS;E
28;1;NS;E
29;1;NS;E
30;1;NS;E
31;1;NS;E
32;1;NS;E
33;1;NS;E
34;1;NS;E
35;1;NS;E
36;1;NS;E
37;1;NS;E
38;1;NS;E
39;1;NS;E
40;1;NS;E
41;1;NS;E
42;1;NS;E
43;1;NS;E
44;1;NS;E
45;1;NS;E
46;1;NS;E
47;1;NS;E
48;1;NS;E
49;1;NS;E
50;1;NS;E
51;1;NS;E
52;1;NS;E
53;1;NS;E
54;1;NS;E
55;1;NS;E
56;1;NS;E
57;1;NS;E
58;1;NS;E
59;1;NS;E
60;1;NS;E
61;1;NS;E
62;1;NS;E
63;1;NS;E
64;1;NS;E
65;1;NS;E
66;1;NS;E
67;1;NS;E
68;1;NS;E
69;1;NS;E
70;1;NS;E
71;1;NS;E
72;1;NS;E
73;1;NS;E
74;1;NS;E
75;1;NS;E
76;1;NS;E
77;1;NS;E
78;1;NS;E
79;1;NS;E
80;1;NS;E
81;1;NS;E
82;1;NS;E
83;1;NS;E
84;1;NS;E
85;1;NS;E
86;1;NS;E
87;1;NS;E
88;1;NS;E
89;1;NS;E
90;1;NS;E
91;0;NS;E
92;0;NS;E
93;0;NS;E
94;0;NS;E
95;0;NS;E
96;0;NS;E
97;0;NS;E
98;0;NS;E
99;0;NS;E
100;0;NS;E
1;1;NS;F
2;1;NS;F
3;1;NS;F
4;1;NS;F
5;1;NS;F
6;1;NS;F
7;1;NS;F
8;1;NS;F
9;1;NS;F
10;1;NS;F
11;1;NS;F
12;1;NS;F
13;1;NS;F
14;1;NS;F
15;1;NS;F
16;1;NS;F
17;1;NS;F
18;1;NS;F
19;1;NS;F
20;1;NS;F
21;1;NS;F
22;1;NS;F
23;1;NS;F
24;1;NS;F
25;1;NS;F
26;1;NS;F
27;1;NS;F
28;1;NS;F
29;1;NS;F
30;1;NS;F
31;1;NS;F
32;1;NS;F
33;1;NS;F
34;1;NS;F
35;1;NS;F
36;1;NS;F
37;1;NS;F
38;1;NS;F
39;1;NS;F
40;1;NS;F
41;1;NS;F
42;1;NS;F
43;1;NS;F
44;1;NS;F
45;1;NS;F
46;1;NS;F
47;1;NS;F
48;1;NS;F
49;1;NS;F
50;1;NS;F
51;1;NS;F
52;1;NS;F
53;1;NS;F
54;1;NS;F
55;1;NS;F
56;1;NS;F
57;1;NS;F
58;1;NS;F
59;1;NS;F
60;1;NS;F
61;1;NS;F
62;1;NS;F
63;1;NS;F
64;1;NS;F
65;1;NS;F
66;1;NS;F
67;1;NS;F
68;1;NS;F
69;1;NS;F
70;1;NS;F
71;1;NS;F
72;1;NS;F
73;1;NS;F
74;1;NS;F
75;1;NS;F
76;1;NS;F
77;1;NS;F
78;1;NS;F
79;1;NS;F
80;1;NS;F
81;1;NS;F
82;1;NS;F
83;1;NS;F
84;1;NS;F
85;0;NS;F
86;0;NS;F
87;0;NS;F
88;0;NS;F
89;0;NS;F
90;0;NS;F
91;0;NS;F
92;0;NS;F
93;0;NS;F
94;0;NS;F
95;0;NS;F
96;0;NS;F
97;0;NS;F
98;0;NS;F
99;0;NS;F
100;0;NS;F
1;1;SI;A
2;1;SI;A
3;1;SI;A
4;1;SI;A
5;1;SI;A
6;1;SI;A
7;1;SI;A
8;1;SI;A
9;1;SI;A
10;1;SI;A
11;1;SI;A
12;1;SI;A
13;1;SI;A
14;1;SI;A
15;1;SI;A
16;1;SI;A
17;1;SI;A
18;1;SI;A
19;1;SI;A
20;1;SI;A
21;1;SI;A
22;1;SI;A
23;1;SI;A
24;1;SI;A
25;1;SI;A
26;1;SI;A
27;1;SI;A
28;1;SI;A
29;1;SI;A
30;1;SI;A
31;1;SI;A
32;1;SI;A
33;1;SI;A
34;1;SI;A
35;1;SI;A
36;1;SI;A
37;1;SI;A
38;1;SI;A
39;1;SI;A
40;1;SI;A
41;1;SI;A
42;1;SI;A
43;1;SI;A
44;1;SI;A
45;1;SI;A
46;1;SI;A
47;1;SI;A
48;1;SI;A
49;1;SI;A
50;1;SI;A
51;1;SI;A
52;1;SI;A
53;1;SI;A
54;1;SI;A
55;1;SI;A
56;1;SI;A
57;1;SI;A
58;1;SI;A
59;1;SI;A
60;1;SI;A
61;1;SI;A
62;1;SI;A
63;1;SI;A
64;1;SI;A
65;1;SI;A
66;1;SI;A
67;1;SI;A
68;1;SI;A
69;1;SI;A
70;1;SI;A
71;1;SI;A
72;1;SI;A
73;1;SI;A
74;1;SI;A
75;1;SI;A
76;1;SI;A
77;1;SI;A
78;1;SI;A
79;1;SI;A
80;1;SI;A
81;1;SI;A
82;1;SI;A
83;1;SI;A
84;0;SI;A
85;0;SI;A
86;0;SI;A
87;0;SI;A
88;0;SI;A
89;0;SI;A
90;0;SI;A
91;0;SI;A
92;0;SI;A
93;0;SI;A
94;0;SI;A
95;0;SI;A
96;0;SI;A
97;0;SI;A
98;0;SI;A
99;0;SI;A
100;0;SI;A
1;1;SI;B
2;1;SI;B
3;1;SI;B
4;1;SI;B
5;1;SI;B
6;1;SI;B
7;1;SI;B
8;1;SI;B
9;1;SI;B
10;1;SI;B
11;1;SI;B
12;1;SI;B
13;1;SI;B
14;1;SI;B
15;1;SI;B
16;1;SI;B
17;1;SI;B
18;1;SI;B
19;1;SI;B
20;1;SI;B
21;1;SI;B
22;1;SI;B
23;1;SI;B
24;1;SI;B
25;1;SI;B
26;1;SI;B
27;1;SI;B
28;1;SI;B
29;1;SI;B
30;1;SI;B
31;1;SI;B
32;1;SI;B
33;1;SI;B
34;1;SI;B
35;1;SI;B
36;1;SI;B
37;1;SI;B
38;1;SI;B
39;1;SI;B
40;1;SI;B
41;1;SI;B
42;1;SI;B
43;1;SI;B
44;1;SI;B
45;1;SI;B
46;1;SI;B
47;1;SI;B
48;1;SI;B
49;1;SI;B
50;1;SI;B
51;1;SI;B
52;1;SI;B
53;1;SI;B
54;1;SI;B
55;0;SI;B
56;0;SI;B
57;0;SI;B
58;0;SI;B
59;0;SI;B
60;0;SI;B
61;0;SI;B
62;0;SI;B
63;0;SI;B
64;0;SI;B
65;0;SI;B
66;0;SI;B
67;0;SI;B
68;0;SI;B
69;0;SI;B
70;0;SI;B
71;0;SI;B
72;0;SI;B
73;0;SI;B
74;0;SI;B
75;0;SI;B
76;0;SI;B
77;0;SI;B
78;0;SI;B
79;0;SI;B
80;0;SI;B
81;0;SI;B
82;0;SI;B
83;0;SI;B
84;0;SI;B
85;0;SI;B
86;0;SI;B
87;0;SI;B
88;0;SI;B
89;0;SI;B
90;0;SI;B
91;0;SI;B
92;0;SI;B
93;0;SI;B
94;0;SI;B
95;0;SI;B
96;0;SI;B
97;0;SI;B
98;0;SI;B
99;0;SI;B
100;0;SI;B
1;1;SI;C
2;1;SI;C
3;1;SI;C
4;1;SI;C
5;1;SI;C
6;1;SI;C
7;1;SI;C
8;1;SI;C
9;1;SI;C
10;1;SI;C
11;1;SI;C
12;1;SI;C
13;1;SI;C
14;1;SI;C
15;1;SI;C
16;1;SI;C
17;1;SI;C
18;1;SI;C
19;1;SI;C
20;1;SI;C
21;1;SI;C
22;1;SI;C
23;1;SI;C
24;1;SI;C
25;1;SI;C
26;1;SI;C
27;1;SI;C
28;1;SI;C
29;1;SI;C
30;1;SI;C
31;1;SI;C
32;1;SI;C
33;1;SI;C
34;1;SI;C
35;1;SI;C
36;1;SI;C
37;1;SI;C
38;1;SI;C
39;1;SI;C
40;1;SI;C
41;1;SI;C
42;1;SI;C
43;1;SI;C
44;1;SI;C
45;1;SI;C
46;1;SI;C
47;1;SI;C
48;1;SI;C
49;1;SI;C
50;1;SI;C
51;1;SI;C
52;1;SI;C
53;1;SI;C
54;1;SI;C
55;1;SI;C
56;1;SI;C
57;1;SI;C
58;1;SI;C
59;1;SI;C
60;1;SI;C
61;1;SI;C
62;1;SI;C
63;1;SI;C
64;1;SI;C
65;1;SI;C
66;1;SI;C
67;1;SI;C
68;1;SI;C
69;0;SI;C
70;0;SI;C
71;0;SI;C
72;0;SI;C
73;0;SI;C
74;0;SI;C
75;0;SI;C
76;0;SI;C
77;0;SI;C
78;0;SI;C
79;0;SI;C
80;0;SI;C
81;0;SI;C
82;0;SI;C
83;0;SI;C
84;0;SI;C
85;0;SI;C
86;0;SI;C
87;0;SI;C
88;0;SI;C
89;0;SI;C
90;0;SI;C
91;0;SI;C
92;0;SI;C
93;0;SI;C
94;0;SI;C
95;0;SI;C
96;0;SI;C
97;0;SI;C
98;0;SI;C
99;0;SI;C
100;0;SI;C
1;1;SI;D
2;1;SI;D
3;1;SI;D
4;1;SI;D
5;1;SI;D
6;1;SI;D
7;1;SI;D
8;1;SI;D
9;1;SI;D
10;1;SI;D
11;1;SI;D
12;1;SI;D
13;1;SI;D
14;1;SI;D
15;1;SI;D
16;1;SI;D
17;1;SI;D
18;1;SI;D
19;1;SI;D
20;1;SI;D
21;1;SI;D
22;1;SI;D
23;1;SI;D
24;1;SI;D
25;1;SI;D
26;1;SI;D
27;1;SI;D
28;1;SI;D
29;1;SI;D
30;1;SI;D
31;1;SI;D
32;1;SI;D
33;1;SI;D
34;1;SI;D
35;1;SI;D
36;1;SI;D
37;1;SI;D
38;1;SI;D
39;1;SI;D
40;1;SI;D
41;1;SI;D
42;1;SI;D
43;1;SI;D
44;1;SI;D
45;1;SI;D
46;1;SI;D
47;1;SI;D
48;1;SI;D
49;1;SI;D
50;1;SI;D
51;1;SI;D
52;1;SI;D
53;1;SI;D
54;1;SI;D
55;1;SI;D
56;1;SI;D
57;1;SI;D
58;1;SI;D
59;1;SI;D
60;1;SI;D
61;1;SI;D
62;1;SI;D
63;0;SI;D
64;0;SI;D
65;0;SI;D
66;0;SI;D
67;0;SI;D
68;0;SI;D
69;0;SI;D
70;0;SI;D
71;0;SI;D
72;0;SI;D
73;0;SI;D
74;0;SI;D
75;0;SI;D
76;0;SI;D
77;0;SI;D
78;0;SI;D
79;0;SI;D
80;0;SI;D
81;0;SI;D
82;0;SI;D
83;0;SI;D
84;0;SI;D
85;0;SI;D
86;0;SI;D
87;0;SI;D
88;0;SI;D
89;0;SI;D
90;0;SI;D
91;0;SI;D
92;0;SI;D
93;0;SI;D
94;0;SI;D
95;0;SI;D
96;0;SI;D
97;0;SI;D
98;0;SI;D
99;0;SI;D
100;0;SI;D
1;1;SR;A
2;1;SR;A
3;1;SR;A
4;1;SR;A
5;0;SR;A
6;0;SR;A
7;0;SR;A
8;0;SR;A
9;0;SR;A
10;0;SR;A
11;0;SR;A
12;0;SR;A
13;0;SR;A
14;0;SR;A
15;0;SR;A
16;0;SR;A
17;0;SR;A
18;0;SR;A
19;0;SR;A
20;0;SR;A
21;0;SR;A
22;0;SR;A
23;0;SR;A
24;0;SR;A
25;0;SR;A
26;0;SR;A
27;0;SR;A
28;0;SR;A
29;0;SR;A
30;0;SR;A
31;0;SR;A
32;0;SR;A
33;0;SR;A
34;0;SR;A
35;0;SR;A
36;0;SR;A
37;0;SR;A
38;0;SR;A
39;0;SR;A
40;0;SR;A
41;0;SR;A
42;0;SR;A
43;0;SR;A
44;0;SR;A
45;0;SR;A
46;0;SR;A
47;0;SR;A
48;0;SR;A
49;0;SR;A
50;0;SR;A
51;0;SR;A
52;0;SR;A
53;0;SR;A
54;0;SR;A
55;0;SR;A
56;0;SR;A
57;0;SR;A
58;0;SR;A
59;0;SR;A
60;0;SR;A
61;0;SR;A
62;0;SR;A
63;0;SR;A
64;0;SR;A
65;0;SR;A
66;0;SR;A
67;0;SR;A
68;0;SR;A
69;0;SR;A
70;0;SR;A
71;0;SR;A
72;0;SR;A
73;0;SR;A
74;0;SR;A
75;0;SR;A
76;0;SR;A
77;0;SR;A
78;0;SR;A
79;0;SR;A
80;0;SR;A
81;0;SR;A
82;0;SR;A
83;0;SR;A
84;0;SR;A
85;0;SR;A
86;0;SR;A
87;0;SR;A
88;0;SR;A
89;0;SR;A
90;0;SR;A
91;0;SR;A
92;0;SR;A
93;0;SR;A
94;0;SR;A
95;0;SR;A
96;0;SR;A
97;0;SR;A
98;0;SR;A
99;0;SR;A
100;0;SR;A
1;1;SR;B
2;1;SR;B
3;1;SR;B
4;1;SR;B
5;1;SR;B
6;1;SR;B
7;1;SR;B
8;1;SR;B
9;1;SR;B
10;0;SR;B
11;0;SR;B
12;0;SR;B
13;0;SR;B
14;0;SR;B
15;0;SR;B
16;0;SR;B
17;0;SR;B
18;0;SR;B
19;0;SR;B
20;0;SR;B
21;0;SR;B
22;0;SR;B
23;0;SR;B
24;0;SR;B
25;0;SR;B
26;0;SR;B
27;0;SR;B
28;0;SR;B
29;0;SR;B
30;0;SR;B
31;0;SR;B
32;0;SR;B
33;0;SR;B
34;0;SR;B
35;0;SR;B
36;0;SR;B
37;0;SR;B
38;0;SR;B
39;0;SR;B
40;0;SR;B
41;0;SR;B
42;0;SR;B
43;0;SR;B
44;0;SR;B
45;0;SR;B
46;0;SR;B
47;0;SR;B
48;0;SR;B
49;0;SR;B
50;0;SR;B
51;0;SR;B
52;0;SR;B
53;0;SR;B
54;0;SR;B
55;0;SR;B
56;0;SR;B
57;0;SR;B
58;0;SR;B
59;0;SR;B
60;0;SR;B
61;0;SR;B
62;0;SR;B
63;0;SR;B
64;0;SR;B
65;0;SR;B
66;0;SR;B
67;0;SR;B
68;0;SR;B
69;0;SR;B
70;0;SR;B
71;0;SR;B
72;0;SR;B
73;0;SR;B
74;0;SR;B
75;0;SR;B
76;0;SR;B
77;0;SR;B
78;0;SR;B
79;0;SR;B
80;0;SR;B
81;0;SR;B
82;0;SR;B
83;0;SR;B
84;0;SR;B
85;0;SR;B
86;0;SR;B
87;0;SR;B
88;0;SR;B
89;0;SR;B
90;0;SR;B
91;0;SR;B
92;0;SR;B
93;0;SR;B
94;0;SR;B
95;0;SR;B
96;0;SR;B
97;0;SR;B
98;0;SR;B
99;0;SR;B
100;0;SR;B
1;1;SR;C
2;1;SR;C
3;1;SR;C
4;1;SR;C
5;1;SR;C
6;1;SR;C
7;0;SR;C
8;0;SR;C
9;0;SR;C
10;0;SR;C
11;0;SR;C
12;0;SR;C
13;0;SR;C
14;0;SR;C
15;0;SR;C
16;0;SR;C
17;0;SR;C
18;0;SR;C
19;0;SR;C
20;0;SR;C
21;0;SR;C
22;0;SR;C
23;0;SR;C
24;0;SR;C
25;0;SR;C
26;0;SR;C
27;0;SR;C
28;0;SR;C
29;0;SR;C
30;0;SR;C
31;0;SR;C
32;0;SR;C
33;0;SR;C
34;0;SR;C
35;0;SR;C
36;0;SR;C
37;0;SR;C
38;0;SR;C
39;0;SR;C
40;0;SR;C
41;0;SR;C
42;0;SR;C
43;0;SR;C
44;0;SR;C
45;0;SR;C
46;0;SR;C
47;0;SR;C
48;0;SR;C
49;0;SR;C
50;0;SR;C
51;0;SR;C
52;0;SR;C
53;0;SR;C
54;0;SR;C
55;0;SR;C
56;0;SR;C
57;0;SR;C
58;0;SR;C
59;0;SR;C
60;0;SR;C
61;0;SR;C
62;0;SR;C
63;0;SR;C
64;0;SR;C
65;0;SR;C
66;0;SR;C
67;0;SR;C
68;0;SR;C
69;0;SR;C
70;0;SR;C
71;0;SR;C
72;0;SR;C
73;0;SR;C
74;0;SR;C
75;0;SR;C
76;0;SR;C
77;0;SR;C
78;0;SR;C
79;0;SR;C
80;0;SR;C
81;0;SR;C
82;0;SR;C
83;0;SR;C
84;0;SR;C
85;0;SR;C
86;0;SR;C
87;0;SR;C
88;0;SR;C
89;0;SR;C
90;0;SR;C
91;0;SR;C
92;0;SR;C
93;0;SR;C
94;0;SR;C
95;0;SR;C
96;0;SR;C
97;0;SR;C
98;0;SR;C
99;0;SR;C
100;0;SR;C
1;1;SR;D
2;1;SR;D
3;1;SR;D
4;1;SR;D
5;0;SR;D
6;0;SR;D
7;0;SR;D
8;0;SR;D
9;0;SR;D
10;0;SR;D
11;0;SR;D
12;0;SR;D
13;0;SR;D
14;0;SR;D
15;0;SR;D
16;0;SR;D
17;0;SR;D
18;0;SR;D
19;0;SR;D
20;0;SR;D
21;0;SR;D
22;0;SR;D
23;0;SR;D
24;0;SR;D
25;0;SR;D
26;0;SR;D
27;0;SR;D
28;0;SR;D
29;0;SR;D
30;0;SR;D
31;0;SR;D
32;0;SR;D
33;0;SR;D
34;0;SR;D
35;0;SR;D
36;0;SR;D
37;0;SR;D
38;0;SR;D
39;0;SR;D
40;0;SR;D
41;0;SR;D
42;0;SR;D
43;0;SR;D
44;0;SR;D
45;0;SR;D
46;0;SR;D
47;0;SR;D
48;0;SR;D
49;0;SR;D
50;0;SR;D
51;0;SR;D
52;0;SR;D
53;0;SR;D
54;0;SR;D
55;0;SR;D
56;0;SR;D
57;0;SR;D
58;0;SR;D
59;0;SR;D
60;0;SR;D
61;0;SR;D
62;0;SR;D
63;0;SR;D
64;0;SR;D
65;0;SR;D
66;0;SR;D
67;0;SR;D
68;0;SR;D
69;0;SR;D
70;0;SR;D
71;0;SR;D
72;0;SR;D
73;0;SR;D
74;0;SR;D
75;0;SR;D
76;0;SR;D
77;0;SR;D
78;0;SR;D
79;0;SR;D
80;0;SR;D
81;0;SR;D
82;0;SR;D
83;0;SR;D
84;0;SR;D
85;0;SR;D
86;0;SR;D
87;0;SR;D
88;0;SR;D
89;0;SR;D
90;0;SR;D
91;0;SR;D
92;0;SR;D
93;0;SR;D
94;0;SR;D
95;0;SR;D
96;0;SR;D
97;0;SR;D
98;0;SR;D
99;0;SR;D
100;0;SR;D
1;1;SR;E
2;1;SR;E
3;1;SR;E
4;1;SR;E
5;1;SR;E
6;1;SR;E
7;1;SR;E
8;1;SR;E
9;1;SR;E
10;1;SR;E
11;0;SR;E
12;0;SR;E
13;0;SR;E
14;0;SR;E
15;0;SR;E
16;0;SR;E
17;0;SR;E
18;0;SR;E
19;0;SR;E
20;0;SR;E
21;0;SR;E
22;0;SR;E
23;0;SR;E
24;0;SR;E
25;0;SR;E
26;0;SR;E
27;0;SR;E
28;0;SR;E
29;0;SR;E
30;0;SR;E
31;0;SR;E
32;0;SR;E
33;0;SR;E
34;0;SR;E
35;0;SR;E
36;0;SR;E
37;0;SR;E
38;0;SR;E
39;0;SR;E
40;0;SR;E
41;0;SR;E
42;0;SR;E
43;0;SR;E
44;0;SR;E
45;0;SR;E
46;0;SR;E
47;0;SR;E
48;0;SR;E
49;0;SR;E
50;0;SR;E
51;0;SR;E
52;0;SR;E
53;0;SR;E
54;0;SR;E
55;0;SR;E
56;0;SR;E
57;0;SR;E
58;0;SR;E
59;0;SR;E
60;0;SR;E
61;0;SR;E
62;0;SR;E
63;0;SR;E
64;0;SR;E
65;0;SR;E
66;0;SR;E
67;0;SR;E
68;0;SR;E
69;0;SR;E
70;0;SR;E
71;0;SR;E
72;0;SR;E
73;0;SR;E
74;0;SR;E
75;0;SR;E
76;0;SR;E
77;0;SR;E
78;0;SR;E
79;0;SR;E
80;0;SR;E
81;0;SR;E
82;0;SR;E
83;0;SR;E
84;0;SR;E
85;0;SR;E
86;0;SR;E
87;0;SR;E
88;0;SR;E
89;0;SR;E
90;0;SR;E
91;0;SR;E
92;0;SR;E
93;0;SR;E
94;0;SR;E
95;0;SR;E
96;0;SR;E
97;0;SR;E
98;0;SR;E
99;0;SR;E
100;0;SR;E
1;1;SR;F
2;1;SR;F
3;1;SR;F
4;1;SR;F
5;1;SR;F
6;1;SR;F
7;1;SR;F
8;0;SR;F
9;0;SR;F
10;0;SR;F
11;0;SR;F
12;0;SR;F
13;0;SR;F
14;0;SR;F
15;0;SR;F
16;0;SR;F
17;0;SR;F
18;0;SR;F
19;0;SR;F
20;0;SR;F
21;0;SR;F
22;0;SR;F
23;0;SR;F
24;0;SR;F
25;0;SR;F
26;0;SR;F
27;0;SR;F
28;0;SR;F
29;0;SR;F
30;0;SR;F
31;0;SR;F
32;0;SR;F
33;0;SR;F
34;0;SR;F
35;0;SR;F
36;0;SR;F
37;0;SR;F
38;0;SR;F
39;0;SR;F
40;0;SR;F
41;0;SR;F
42;0;SR;F
43;0;SR;F
44;0;SR;F
45;0;SR;F
46;0;SR;F
47;0;SR;F
48;0;SR;F
49;0;SR;F
50;0;SR;F
51;0;SR;F
52;0;SR;F
53;0;SR;F
54;0;SR;F
55;0;SR;F
56;0;SR;F
57;0;SR;F
58;0;SR;F
59;0;SR;F
60;0;SR;F
61;0;SR;F
62;0;SR;F
63;0;SR;F
64;0;SR;F
65;0;SR;F
66;0;SR;F
67;0;SR;F
68;0;SR;F
69;0;SR;F
70;0;SR;F
71;0;SR;F
72;0;SR;F
73;0;SR;F
74;0;SR;F
75;0;SR;F
76;0;SR;F
77;0;SR;F
78;0;SR;F
79;0;SR;F
80;0;SR;F
81;0;SR;F
82;0;SR;F
83;0;SR;F
84;0;SR;F
85;0;SR;F
86;0;SR;F
87;0;SR;F
88;0;SR;F
89;0;SR;F
90;0;SR;F
91;0;SR;F
92;0;SR;F
93;0;SR;F
94;0;SR;F
95;0;SR;F
96;0;SR;F
97;0;SR;F
98;0;SR;F
99;0;SR;F
100;0;SR;F

## Sheet: Fig 1F
sex;condition;replicate;dev_quali;dev_binom
NA;Sterile_w;A;ND;0
NA;Sterile_w;A;ND;0
NA;Sterile_w;A;ND;0
NA;Sterile_w;A;ND;0
NA;Sterile_w;A;ND;0
NA;Sterile_w;A;ND;0
NA;Sterile_w;A;ND;0
NA;Sterile_w;A;ND;0
NA;Sterile_w;A;ND;0
NA;Sterile_w;A;ND;0
NA;Sterile_w;A;ND;0
NA;Sterile_w;A;ND;0
NA;Sterile_w;A;ND;0
NA;Sterile_w;A;ND;0
NA;Sterile_w;A;ND;0
NA;Sterile_w;A;ND;0
NA;Sterile_w;A;ND;0
NA;Sterile_w;A;ND;0
NA;Sterile_w;A;ND;0
NA;Sterile_w;A;ND;0
NA;Sterile_w;A;ND;0
NA;Sterile_w;A;ND;0
NA;Sterile_w;A;ND;0
NA;Sterile_w;A;ND;0
NA;Sterile_Bx;A;ND;0
NA;Sterile_Bx;A;ND;0
NA;Sterile_Bx;A;ND;0
NA;Sterile_Bx;A;ND;0
NA;Sterile_Bx;A;ND;0
NA;Sterile_Bx;A;ND;0
NA;Sterile_Bx;A;ND;0
NA;Sterile_Bx;A;ND;0
NA;Sterile_Bx;A;ND;0
NA;Sterile_Bx;A;ND;0
NA;Sterile_Bx;A;ND;0
NA;Sterile_Bx;A;ND;0
NA;Sterile_Bx;A;ND;0
NA;Sterile_Bx;A;ND;0
NA;Sterile_Bx;A;ND;0
NA;Sterile_Bx;A;ND;0
NA;Sterile_Bx;A;ND;0
NA;Sterile_Bx;A;ND;0
NA;Sterile_Bx;A;ND;0
NA;Sterile_Bx;A;ND;0
NA;Sterile_Bx;A;ND;0
NA;Sterile_Bx;A;ND;0
NA;Sterile_Bx;A;ND;0
NA;Sterile_Bx;A;ND;0
NA;Sterile_Bx;A;ND;0
NA;Sterile_Bx;A;ND;0
NA;Sterile_Bx;A;ND;0
NA;Sterile_Bx;A;ND;0
NA;Sterile_Bx;A;ND;0
NA;Sterile_Bx;A;ND;0
NA;Sterile_Bx;A;ND;0
NA;Sterile_Bx;A;ND;0
NA;Sterile_Bx;A;ND;0
NA;Sterile_Bx;A;ND;0
NA;Sterile_Bx;A;ND;0
NA;Sterile_Bx;A;ND;0
NA;Sterile_Bx;A;ND;0
NA;Sterile_Bx;A;ND;0
NA;Sterile_Bx;A;ND;0
NA;Sterile_Bx;A;ND;0
NA;Sterile_Bx;A;ND;0
NA;Sterile_Bx;A;ND;0
NA;Sterile_Bx;A;ND;0
NA;Sterile_Bx;A;ND;0
NA;Sterile_Bx;A;ND;0
NA;Sterile_Bx;A;ND;0
NA;Sterile_Bx;A;ND;0
NA;Sterile_Bx;A;ND;0
NA;Sterile_Bx;A;ND;0
NA;Sterile_Bx;A;ND;0
NA;Sterile_Bx;A;ND;0
NA;Sterile_Bx;A;ND;0
NA;Sterile_Bx;A;ND;0
NA;Sterile_Bx;A;ND;0
NA;Sterile_Bx;A;ND;0
NA;Sterile_Bx;A;ND;0
NA;Sterile_Bx;A;ND;0
NA;Sterile_Bx;A;ND;0
NA;Sterile_Bx;A;ND;0
NA;Sterile_Bx;A;ND;0
NA;Sterile_Bx;A;ND;0
NA;Sterile_Bx;A;ND;0
NA;Sterile_Bx;A;ND;0
NA;Sterile_Bx;A;ND;0
NA;Sterile_Bx;A;ND;0
NA;Sterile_Bx;A;ND;0
NA;Sterile_Bx;A;ND;0
NA;Sterile_Bx;A;ND;0
NA;Sterile_Bx;A;ND;0
NA;Sterile_Bx;A;ND;0
NA;Sterile_Bx;A;ND;0
NA;Sterile_Bx;A;ND;0
NA;Sterile_Bx;A;ND;0
NA;Sterile_Bx;A;ND;0
NA;Sterile_Bx;A;ND;0
NA;Sterile_Bx;A;ND;0
NA;Sterile_Bx;A;ND;0
NA;Sterile_Bx;A;ND;0
NA;Sterile_Bx;A;ND;0
NA;Sterile_Bx;A;ND;0
NA;Sterile_Bx;A;ND;0
NA;Sterile_Bx;A;ND;0
NA;Sterile_Bx;A;ND;0
NA;Sterile_Bx;A;ND;0
NA;Sterile_Bx;A;ND;0
NA;Sterile_Bx;A;ND;0
NA;Sterile_Bx;A;ND;0
NA;Sterile_Bx;A;ND;0
NA;Sterile_Bx;A;ND;0
NA;Sterile_Bx;A;ND;0
NA;Sterile_Bx;A;ND;0
NA;Sterile_Bx;A;ND;0
NA;Sterile_Bx;A;ND;0
NA;Sterile_Bx;A;ND;0
NA;Sterile_Bx;A;ND;0
NA;Sterile_Bx;A;ND;0
F;Sterile_WT;A;D;1
NA;Sterile_WT;A;ND;0
NA;Sterile_WT;A;ND;0
F;Sterile_WT;A;D;1
F;Sterile_WT;A;D;1
F;Sterile_WT;A;D;1
F;Sterile_WT;A;D;1
F;Sterile_WT;A;D;1
M;Sterile_WT;A;D;1
F;Sterile_WT;A;D;1
F;Sterile_WT;A;D;1
NA;Sterile_WT;A;ND;0
NA;Sterile_WT;A;ND;0
F;Sterile_WT;A;D;1
M;Sterile_WT;A;D;1
F;Sterile_WT;A;D;1
M;Sterile_WT;A;D;1
M;Sterile_WT;A;D;1
M;Sterile_WT;A;D;1
NA;Sterile_WT;A;ND;0
F;Sterile_WT;A;D;1
F;Sterile_WT;A;D;1
F;Sterile_WT;A;D;1
F;Sterile_WT;A;D;1
NA;Sterile_w;B;ND;0
NA;Sterile_w;B;ND;0
NA;Sterile_w;B;ND;0
NA;Sterile_w;B;ND;0
NA;Sterile_w;B;ND;0
NA;Sterile_w;B;ND;0
NA;Sterile_w;B;ND;0
NA;Sterile_w;B;ND;0
NA;Sterile_w;B;ND;0
NA;Sterile_w;B;ND;0
NA;Sterile_w;B;ND;0
NA;Sterile_w;B;ND;0
NA;Sterile_w;B;ND;0
NA;Sterile_w;B;ND;0
NA;Sterile_w;B;ND;0
NA;Sterile_w;B;ND;0
NA;Sterile_w;B;ND;0
NA;Sterile_w;B;ND;0
NA;Sterile_w;B;ND;0
NA;Sterile_w;B;ND;0
NA;Sterile_w;B;ND;0
NA;Sterile_w;B;ND;0
NA;Sterile_w;B;ND;0
NA;Sterile_w;B;ND;0
NA;Sterile_Bx;B;ND;0
NA;Sterile_Bx;B;ND;0
NA;Sterile_Bx;B;ND;0
NA;Sterile_Bx;B;ND;0
NA;Sterile_Bx;B;ND;0
NA;Sterile_Bx;B;ND;0
NA;Sterile_Bx;B;ND;0
NA;Sterile_Bx;B;ND;0
NA;Sterile_Bx;B;ND;0
NA;Sterile_Bx;B;ND;0
NA;Sterile_Bx;B;ND;0
NA;Sterile_Bx;B;ND;0
NA;Sterile_Bx;B;ND;0
NA;Sterile_Bx;B;ND;0
NA;Sterile_Bx;B;ND;0
NA;Sterile_Bx;B;ND;0
NA;Sterile_Bx;B;ND;0
NA;Sterile_Bx;B;ND;0
NA;Sterile_Bx;B;ND;0
NA;Sterile_Bx;B;ND;0
NA;Sterile_Bx;B;ND;0
NA;Sterile_Bx;B;ND;0
NA;Sterile_Bx;B;ND;0
NA;Sterile_Bx;B;ND;0
NA;Sterile_Bx;B;ND;0
NA;Sterile_Bx;B;ND;0
NA;Sterile_Bx;B;ND;0
NA;Sterile_Bx;B;ND;0
NA;Sterile_Bx;B;ND;0
NA;Sterile_Bx;B;ND;0
NA;Sterile_Bx;B;ND;0
NA;Sterile_Bx;B;ND;0
NA;Sterile_Bx;B;ND;0
NA;Sterile_Bx;B;ND;0
NA;Sterile_Bx;B;ND;0
NA;Sterile_Bx;B;ND;0
NA;Sterile_Bx;B;ND;0
NA;Sterile_Bx;B;ND;0
NA;Sterile_Bx;B;ND;0
NA;Sterile_Bx;B;ND;0
NA;Sterile_Bx;B;ND;0
NA;Sterile_Bx;B;ND;0
NA;Sterile_Bx;B;ND;0
NA;Sterile_Bx;B;ND;0
NA;Sterile_Bx;B;ND;0
NA;Sterile_Bx;B;ND;0
NA;Sterile_Bx;B;ND;0
NA;Sterile_Bx;B;ND;0
NA;Sterile_Bx;B;ND;0
NA;Sterile_Bx;B;ND;0
NA;Sterile_Bx;B;ND;0
NA;Sterile_Bx;B;ND;0
NA;Sterile_Bx;B;ND;0
NA;Sterile_Bx;B;ND;0
NA;Sterile_Bx;B;ND;0
NA;Sterile_Bx;B;ND;0
NA;Sterile_Bx;B;ND;0
NA;Sterile_Bx;B;ND;0
NA;Sterile_Bx;B;ND;0
NA;Sterile_Bx;B;ND;0
NA;Sterile_Bx;B;ND;0
NA;Sterile_Bx;B;ND;0
NA;Sterile_Bx;B;ND;0
NA;Sterile_Bx;B;ND;0
NA;Sterile_Bx;B;ND;0
NA;Sterile_Bx;B;ND;0
NA;Sterile_Bx;B;ND;0
NA;Sterile_Bx;B;ND;0
NA;Sterile_Bx;B;ND;0
NA;Sterile_Bx;B;ND;0
NA;Sterile_Bx;B;ND;0
NA;Sterile_Bx;B;ND;0
NA;Sterile_Bx;B;ND;0
NA;Sterile_Bx;B;ND;0
NA;Sterile_Bx;B;ND;0
NA;Sterile_Bx;B;ND;0
NA;Sterile_Bx;B;ND;0
NA;Sterile_Bx;B;ND;0
NA;Sterile_Bx;B;ND;0
NA;Sterile_Bx;B;ND;0
NA;Sterile_Bx;B;ND;0
NA;Sterile_Bx;B;ND;0
NA;Sterile_Bx;B;ND;0
NA;Sterile_Bx;B;ND;0
NA;Sterile_Bx;B;ND;0
NA;Sterile_Bx;B;ND;0
NA;Sterile_Bx;B;ND;0
NA;Sterile_Bx;B;ND;0
NA;Sterile_Bx;B;ND;0
NA;Sterile_Bx;B;ND;0
NA;Sterile_Bx;B;ND;0
NA;Sterile_Bx;B;ND;0
NA;Sterile_Bx;B;ND;0
NA;Sterile_Bx;B;ND;0
NA;Sterile_Bx;B;ND;0
NA;Sterile_Bx;B;ND;0
NA;Sterile_Bx;B;ND;0
NA;Sterile_Bx;B;ND;0
NA;Sterile_Bx;B;ND;0
NA;Sterile_Bx;B;ND;0
NA;Sterile_Bx;B;ND;0
NA;Sterile_Bx;B;ND;0
NA;Sterile_Bx;B;ND;0
NA;Sterile_Bx;B;ND;0
NA;Sterile_Bx;B;ND;0
NA;Sterile_Bx;B;ND;0
NA;Sterile_Bx;B;ND;0
NA;Sterile_Bx;B;ND;0
NA;Sterile_Bx;B;ND;0
NA;Sterile_Bx;B;ND;0
NA;Sterile_Bx;B;ND;0
NA;Sterile_Bx;B;ND;0
NA;Sterile_Bx;B;ND;0
NA;Sterile_Bx;B;ND;0
NA;Sterile_Bx;B;ND;0
NA;Sterile_Bx;B;ND;0
NA;Sterile_Bx;B;ND;0
NA;Sterile_Bx;B;ND;0
NA;Sterile_Bx;B;ND;0
NA;Sterile_Bx;B;ND;0
M;Sterile_WT;B;D;1
M;Sterile_WT;B;D;1
F;Sterile_WT;B;D;1
M;Sterile_WT;B;D;1
F;Sterile_WT;B;D;1
NA;Sterile_WT;B;ND;0
M;Sterile_WT;B;D;1
F;Sterile_WT;B;D;1
M;Sterile_WT;B;D;1
F;Sterile_WT;B;D;1
M;Sterile_WT;B;D;1
NA;Sterile_WT;B;ND;0
M;Sterile_WT;B;D;1
NA;Sterile_WT;B;ND;0
NA;Sterile_WT;B;ND;0
NA;Sterile_WT;B;ND;0
F;Sterile_WT;B;D;1
NA;Sterile_WT;B;ND;0
M;Sterile_WT;B;D;1
F;Sterile_WT;B;D;1
F;Sterile_WT;B;D;1
F;Sterile_WT;B;D;1
M;Sterile_WT;B;D;1
M;Sterile_WT;B;D;1
NA;Sterile_w;C;ND;0
NA;Sterile_w;C;ND;0
NA;Sterile_w;C;ND;0
NA;Sterile_w;C;ND;0
NA;Sterile_w;C;ND;0
NA;Sterile_w;C;ND;0
NA;Sterile_w;C;ND;0
NA;Sterile_w;C;ND;0
NA;Sterile_w;C;ND;0
NA;Sterile_w;C;ND;0
NA;Sterile_w;C;ND;0
NA;Sterile_w;C;ND;0
NA;Sterile_w;C;ND;0
NA;Sterile_w;C;ND;0
NA;Sterile_w;C;ND;0
NA;Sterile_w;C;ND;0
NA;Sterile_w;C;ND;0
NA;Sterile_w;C;ND;0
NA;Sterile_w;C;ND;0
NA;Sterile_w;C;ND;0
NA;Sterile_w;C;ND;0
NA;Sterile_w;C;ND;0
NA;Sterile_w;C;ND;0
NA;Sterile_w;C;ND;0
NA;Sterile_w;C;ND;0
NA;Sterile_w;C;ND;0
NA;Sterile_w;C;ND;0
NA;Sterile_w;C;ND;0
NA;Sterile_w;C;ND;0
NA;Sterile_w;C;ND;0
NA;Sterile_w;C;ND;0
NA;Sterile_w;C;ND;0
NA;Sterile_w;C;ND;0
NA;Sterile_w;C;ND;0
NA;Sterile_w;C;ND;0
NA;Sterile_w;C;ND;0
NA;Sterile_w;C;ND;0
NA;Sterile_w;C;ND;0
NA;Sterile_w;C;ND;0
NA;Sterile_w;C;ND;0
NA;Sterile_w;C;ND;0
NA;Sterile_w;C;ND;0
NA;Sterile_w;C;ND;0
NA;Sterile_w;C;ND;0
NA;Sterile_w;C;ND;0
NA;Sterile_w;C;ND;0
NA;Sterile_w;C;ND;0
NA;Sterile_w;C;ND;0
NA;Sterile_w;C;ND;0
NA;Sterile_w;C;ND;0
NA;Sterile_w;C;ND;0
NA;Sterile_w;C;ND;0
NA;Sterile_w;C;ND;0
NA;Sterile_w;C;ND;0
NA;Sterile_w;C;ND;0
NA;Sterile_w;C;ND;0
NA;Sterile_w;C;ND;0
NA;Sterile_w;C;ND;0
NA;Sterile_w;C;ND;0
NA;Sterile_w;C;ND;0
NA;Sterile_w;C;ND;0
NA;Sterile_w;C;ND;0
NA;Sterile_w;C;ND;0
NA;Sterile_w;C;ND;0
NA;Sterile_w;C;ND;0
NA;Sterile_w;C;ND;0
NA;Sterile_w;C;ND;0
NA;Sterile_w;C;ND;0
NA;Sterile_w;C;ND;0
NA;Sterile_w;C;ND;0
NA;Sterile_w;C;ND;0
NA;Sterile_w;C;ND;0
NA;Sterile_Bx;C;ND;0
NA;Sterile_Bx;C;ND;0
NA;Sterile_Bx;C;ND;0
NA;Sterile_Bx;C;ND;0
NA;Sterile_Bx;C;ND;0
NA;Sterile_Bx;C;ND;0
NA;Sterile_Bx;C;ND;0
NA;Sterile_Bx;C;ND;0
NA;Sterile_Bx;C;ND;0
NA;Sterile_Bx;C;ND;0
NA;Sterile_Bx;C;ND;0
NA;Sterile_Bx;C;ND;0
NA;Sterile_Bx;C;ND;0
NA;Sterile_Bx;C;ND;0
NA;Sterile_Bx;C;ND;0
NA;Sterile_Bx;C;ND;0
NA;Sterile_Bx;C;ND;0
NA;Sterile_Bx;C;ND;0
NA;Sterile_Bx;C;ND;0
NA;Sterile_Bx;C;ND;0
NA;Sterile_Bx;C;ND;0
NA;Sterile_Bx;C;ND;0
NA;Sterile_Bx;C;ND;0
NA;Sterile_Bx;C;ND;0
NA;Sterile_Bx;C;ND;0
NA;Sterile_Bx;C;ND;0
NA;Sterile_Bx;C;ND;0
NA;Sterile_Bx;C;ND;0
NA;Sterile_Bx;C;ND;0
NA;Sterile_Bx;C;ND;0
NA;Sterile_Bx;C;ND;0
NA;Sterile_Bx;C;ND;0
NA;Sterile_Bx;C;ND;0
NA;Sterile_Bx;C;ND;0
NA;Sterile_Bx;C;ND;0
NA;Sterile_Bx;C;ND;0
NA;Sterile_Bx;C;ND;0
NA;Sterile_Bx;C;ND;0
NA;Sterile_Bx;C;ND;0
NA;Sterile_Bx;C;ND;0
NA;Sterile_Bx;C;ND;0
NA;Sterile_Bx;C;ND;0
NA;Sterile_Bx;C;ND;0
NA;Sterile_Bx;C;ND;0
NA;Sterile_Bx;C;ND;0
NA;Sterile_Bx;C;ND;0
NA;Sterile_Bx;C;ND;0
NA;Sterile_Bx;C;ND;0
NA;Sterile_Bx;C;ND;0
NA;Sterile_Bx;C;ND;0
NA;Sterile_Bx;C;ND;0
NA;Sterile_Bx;C;ND;0
NA;Sterile_Bx;C;ND;0
NA;Sterile_Bx;C;ND;0
NA;Sterile_Bx;C;ND;0
NA;Sterile_Bx;C;ND;0
NA;Sterile_Bx;C;ND;0
NA;Sterile_Bx;C;ND;0
NA;Sterile_Bx;C;ND;0
NA;Sterile_Bx;C;ND;0
NA;Sterile_Bx;C;ND;0
NA;Sterile_Bx;C;ND;0
NA;Sterile_Bx;C;ND;0
NA;Sterile_Bx;C;ND;0
NA;Sterile_Bx;C;ND;0
NA;Sterile_Bx;C;ND;0
NA;Sterile_Bx;C;ND;0
NA;Sterile_Bx;C;ND;0
NA;Sterile_Bx;C;ND;0
NA;Sterile_Bx;C;ND;0
NA;Sterile_Bx;C;ND;0
NA;Sterile_Bx;C;ND;0
NA;Sterile_LB;A;ND;0
NA;Sterile_LB;A;ND;0
NA;Sterile_LB;A;ND;0
NA;Sterile_LB;A;ND;0
NA;Sterile_LB;A;ND;0
NA;Sterile_LB;A;ND;0
NA;Sterile_LB;A;ND;0
NA;Sterile_LB;A;ND;0
NA;Sterile_LB;A;ND;0
NA;Sterile_LB;A;ND;0
NA;Sterile_LB;A;ND;0
NA;Sterile_LB;A;ND;0
NA;Sterile_LB;A;ND;0
NA;Sterile_LB;A;ND;0
NA;Sterile_LB;A;ND;0
NA;Sterile_LB;A;ND;0
NA;Sterile_LB;A;ND;0
NA;Sterile_LB;A;ND;0
NA;Sterile_LB;A;ND;0
NA;Sterile_LB;A;ND;0
NA;Sterile_LB;A;ND;0
NA;Sterile_LB;A;ND;0
NA;Sterile_LB;A;ND;0
NA;Sterile_LB;A;ND;0
NA;Sterile_LB;B;ND;0
NA;Sterile_LB;B;ND;0
NA;Sterile_LB;B;ND;0
NA;Sterile_LB;B;ND;0
NA;Sterile_LB;B;ND;0
NA;Sterile_LB;B;ND;0
NA;Sterile_LB;B;ND;0
NA;Sterile_LB;B;ND;0
NA;Sterile_LB;B;ND;0
NA;Sterile_LB;B;ND;0
NA;Sterile_LB;B;ND;0
NA;Sterile_LB;B;ND;0
NA;Sterile_LB;B;ND;0
NA;Sterile_LB;B;ND;0
NA;Sterile_LB;B;ND;0
NA;Sterile_LB;B;ND;0
NA;Sterile_LB;B;ND;0
NA;Sterile_LB;B;ND;0
NA;Sterile_LB;B;ND;0
NA;Sterile_LB;B;ND;0
NA;Sterile_LB;B;ND;0
NA;Sterile_LB;B;ND;0
NA;Sterile_LB;B;ND;0
NA;Sterile_LB;B;ND;0
NA;Sterile_LB;B;ND;0
NA;Sterile_LB;B;ND;0
NA;Sterile_LB;B;ND;0
NA;Sterile_LB;B;ND;0
NA;Sterile_LB;B;ND;0
NA;Sterile_LB;B;ND;0
NA;Sterile_LB;B;ND;0
NA;Sterile_LB;B;ND;0
NA;Sterile_LB;B;ND;0
NA;Sterile_LB;B;ND;0
NA;Sterile_LB;B;ND;0
NA;Sterile_LB;B;ND;0
NA;Sterile_LB;B;ND;0
NA;Sterile_LB;B;ND;0
NA;Sterile_LB;B;ND;0
NA;Sterile_LB;B;ND;0
NA;Sterile_LB;B;ND;0
NA;Sterile_LB;B;ND;0
NA;Sterile_LB;B;ND;0
NA;Sterile_LB;B;ND;0
NA;Sterile_LB;B;ND;0
NA;Sterile_LB;B;ND;0
NA;Sterile_LB;B;ND;0
NA;Sterile_LB;B;ND;0
NA;Sterile_LB;B;ND;0
NA;Sterile_LB;B;ND;0
NA;Sterile_LB;B;ND;0
NA;Sterile_LB;B;ND;0
NA;Sterile_LB;B;ND;0
NA;Sterile_LB;B;ND;0
NA;Sterile_LB;B;ND;0
NA;Sterile_LB;B;ND;0
NA;Sterile_LB;B;ND;0
NA;Sterile_LB;B;ND;0
NA;Sterile_LB;B;ND;0
NA;Sterile_LB;B;ND;0
NA;Sterile_LB;B;ND;0
NA;Sterile_LB;B;ND;0
NA;Sterile_LB;B;ND;0
NA;Sterile_LB;B;ND;0
NA;Sterile_LB;B;ND;0
NA;Sterile_LB;B;ND;0
NA;Sterile_LB;B;ND;0
NA;Sterile_LB;B;ND;0
NA;Sterile_LB;B;ND;0
NA;Sterile_LB;B;ND;0
NA;Sterile_LB;B;ND;0
NA;Sterile_LB;B;ND;0
NA;Sterile_LB;B;ND;0
NA;Sterile_LB;B;ND;0
NA;Sterile_LB;B;ND;0
NA;Sterile_LB;B;ND;0
NA;Sterile_LB;B;ND;0
NA;Sterile_LB;B;ND;0
NA;Sterile_LB;B;ND;0
NA;Sterile_LB;B;ND;0
NA;Sterile_LB;B;ND;0
NA;Sterile_LB;B;ND;0
NA;Sterile_LB;B;ND;0
NA;Sterile_LB;B;ND;0
NA;Sterile_LB;B;ND;0
NA;Sterile_LB;B;ND;0
NA;Sterile_LB;B;ND;0
NA;Sterile_LB;B;ND;0
NA;Sterile_LB;B;ND;0
NA;Sterile_LB;B;ND;0
NA;Sterile_LB;B;ND;0
NA;Sterile_LB;B;ND;0
NA;Sterile_LB;B;ND;0
NA;Sterile_LB;B;ND;0
NA;Sterile_LB;B;ND;0
NA;Sterile_LB;B;ND;0
NA;Sterile_LB;B;ND;0
NA;Sterile_LB;B;ND;0
NA;Sterile_LB;B;ND;0
NA;Sterile_LB;B;ND;0
NA;Sterile_LB;B;ND;0
NA;Sterile_LB;B;ND;0
NA;Sterile_LB;B;ND;0
NA;Sterile_LB;B;ND;0
NA;Sterile_LB;B;ND;0
NA;Sterile_LB;B;ND;0
NA;Sterile_LB;B;ND;0
NA;Sterile_LB;B;ND;0
NA;Sterile_LB;B;ND;0
NA;Sterile_LB;B;ND;0
NA;Sterile_LB;B;ND;0
NA;Sterile_LB;B;ND;0
NA;Sterile_LB;B;ND;0
NA;Sterile_LB;B;ND;0
NA;Sterile_LB;B;ND;0
NA;Sterile_LB;B;ND;0
NA;Sterile_LB;B;ND;0
NA;Sterile_LB;B;ND;0
NA;Sterile_LB;B;ND;0
NA;Sterile_LB;B;ND;0
NA;Sterile_LB;C;ND;0
NA;Sterile_LB;C;ND;0
NA;Sterile_LB;C;ND;0
NA;Sterile_LB;C;ND;0
NA;Sterile_LB;C;ND;0
NA;Sterile_LB;C;ND;0
NA;Sterile_LB;C;ND;0
NA;Sterile_LB;C;ND;0
NA;Sterile_LB;C;ND;0
NA;Sterile_LB;C;ND;0
NA;Sterile_LB;C;ND;0
NA;Sterile_LB;C;ND;0
NA;Sterile_LB;C;ND;0
NA;Sterile_LB;C;ND;0
NA;Sterile_LB;C;ND;0
NA;Sterile_LB;C;ND;0
NA;Sterile_LB;C;ND;0
NA;Sterile_LB;C;ND;0
NA;Sterile_LB;C;ND;0
NA;Sterile_LB;C;ND;0
NA;Sterile_LB;C;ND;0
NA;Sterile_LB;C;ND;0
NA;Sterile_LB;C;ND;0
NA;Sterile_LB;C;ND;0
NA;Sterile_LB;C;ND;0
NA;Sterile_LB;C;ND;0
NA;Sterile_LB;C;ND;0
NA;Sterile_LB;C;ND;0
NA;Sterile_LB;C;ND;0
NA;Sterile_LB;C;ND;0
NA;Sterile_LB;C;ND;0
NA;Sterile_LB;C;ND;0
NA;Sterile_LB;C;ND;0
NA;Sterile_LB;C;ND;0
NA;Sterile_LB;C;ND;0
NA;Sterile_LB;C;ND;0
NA;Sterile_LB;C;ND;0
NA;Sterile_LB;C;ND;0
NA;Sterile_LB;C;ND;0
NA;Sterile_LB;C;ND;0
NA;Sterile_LB;C;ND;0
NA;Sterile_LB;C;ND;0
NA;Sterile_LB;C;ND;0
NA;Sterile_LB;C;ND;0
NA;Sterile_LB;C;ND;0
NA;Sterile_LB;C;ND;0
NA;Sterile_LB;C;ND;0
NA;Sterile_LB;C;ND;0
NA;Sterile_LB;C;ND;0
NA;Sterile_LB;C;ND;0
NA;Sterile_LB;C;ND;0
NA;Sterile_LB;C;ND;0
NA;Sterile_LB;C;ND;0
NA;Sterile_LB;C;ND;0
NA;Sterile_LB;C;ND;0
NA;Sterile_LB;C;ND;0
NA;Sterile_LB;C;ND;0
NA;Sterile_LB;C;ND;0
NA;Sterile_LB;C;ND;0
NA;Sterile_LB;C;ND;0
NA;Sterile_LB;C;ND;0
NA;Sterile_LB;C;ND;0
NA;Sterile_LB;C;ND;0
NA;Sterile_LB;C;ND;0
NA;Sterile_LB;C;ND;0
NA;Sterile_LB;C;ND;0
NA;Sterile_LB;C;ND;0
NA;Sterile_LB;C;ND;0
NA;Sterile_LB;C;ND;0
NA;Sterile_LB;C;ND;0
NA;Sterile_LB;C;ND;0
NA;Sterile_LB;C;ND;0

## Sheet: Fig 1G
larvae;time;status;replicate
1;1;1;E
2;3;2;E
3;3;2;E
4;3;2;E
5;3;2;E
6;3;2;E
7;3;2;E
8;3;2;E
9;3;2;E
10;3;2;E
11;3;2;E
12;3;2;E
13;3;2;E
14;3;2;E
15;3;2;E
16;3;2;E
17;3;2;E
18;3;2;E
19;3;2;E
20;3;2;E
21;3;2;E
22;3;2;E
23;3;2;E
24;3;2;E
25;6;2;E
26;6;2;E
27;6;2;E
28;6;2;E
29;6;2;E
30;6;2;E
31;6;2;E
32;6;2;E
33;6;2;E
34;6;2;E
35;6;2;E
36;6;2;E
37;6;2;E
38;6;2;E
39;6;2;E
40;6;2;E
41;6;2;E
42;6;2;E
43;6;2;E
44;6;2;E
45;6;2;E
46;6;2;E
47;6;2;E
48;6;2;E
49;6;2;E
50;6;2;E
51;6;2;E
52;6;2;E
53;6;2;E
54;6;2;E
55;6;2;E
56;6;2;E
57;6;2;E
58;6;2;E
59;6;2;E
60;6;2;E
61;6;2;E
62;6;2;E
63;6;2;E
64;6;2;E
65;6;2;E
66;6;2;E
67;6;2;E
68;6;2;E
69;6;2;E
70;6;2;E
71;6;2;E
72;6;2;E
73;6;2;E
74;6;2;E
75;6;2;E
76;6;2;E
77;6;2;E
78;6;2;E
79;6;2;E
80;6;2;E
81;6;2;E
82;6;2;E
83;6;2;E
84;6;2;E
85;6;2;E
86;6;2;E
87;6;2;E
88;6;2;E
89;6;2;E
90;6;2;E
91;6;2;E
92;6;2;E
93;6;2;E
94;6;2;E
95;6;2;E
96;6;2;E
97;6;2;E
98;6;2;E
99;6;2;E
100;6;2;E
101;6;2;E
102;6;2;E
103;6;2;E
104;6;2;E
105;6;2;E
106;6;2;E
107;6;2;E
108;6;2;E
109;6;2;E
110;6;2;E
111;6;2;E
112;6;2;E
113;6;2;E
114;6;2;E
115;6;2;E
116;6;2;E
117;6;2;E
118;6;2;E
119;6;2;E
120;6;2;E
121;6;2;E
122;6;2;E
123;6;2;E
124;6;2;E
125;6;2;E
126;6;2;E
127;6;2;E
128;6;2;E
129;6;2;E
130;6;2;E
131;6;2;E
132;6;2;E
133;6;2;E
134;6;2;E
135;6;2;E
136;6;2;E
137;6;2;E
138;6;2;E
139;6;2;E
140;6;2;E
141;6;2;E
142;6;2;E
143;9;2;E
144;9;2;E
145;9;2;E
146;9;2;E
147;9;2;E
148;9;2;E
149;9;2;E
150;9;2;E
151;9;2;E
152;9;2;E
153;9;2;E
154;9;2;E
155;9;2;E
156;9;2;E
157;9;2;E
158;9;2;E
159;9;2;E
160;9;2;E
161;9;2;E
162;9;2;E
163;9;2;E
164;9;2;E
165;9;2;E
166;9;2;E
167;9;2;E
168;9;2;E
169;9;2;E
170;9;2;E
171;9;2;E
172;9;2;E
173;9;2;E
174;9;2;E
175;9;2;E
176;9;2;E
177;9;2;E
178;9;2;E
179;9;2;E
180;9;2;E
181;9;2;E
182;9;2;E
183;9;2;E
184;9;2;E
185;9;2;E
186;9;2;E
187;9;2;E
188;9;2;E
189;9;2;E
190;9;2;E
191;9;2;E
192;9;2;E
193;9;2;E
194;9;2;E
195;9;2;E
196;9;2;E
197;9;2;E
198;9;2;E
199;9;2;E
200;9;2;E
201;9;2;E
202;9;2;E
203;9;2;E
204;9;2;E
205;9;2;E
206;9;2;E
207;9;2;E
208;9;2;E
209;9;2;E
210;9;2;E
211;9;2;E
212;9;2;E
213;9;2;E
214;9;2;E
215;9;2;E
216;9;2;E
217;9;2;E
218;9;2;E
219;9;2;E
220;9;2;E
221;9;2;E
222;9;2;E
223;9;2;E
224;9;2;E
225;9;2;E
226;9;2;E
227;9;2;E
228;9;2;E
229;9;2;E
230;9;2;E
231;9;2;E
232;9;2;E
233;9;2;E
234;9;2;E
235;9;2;E
236;9;2;E
237;9;2;E
238;9;2;E
239;9;2;E
240;9;2;E
241;9;2;E
242;9;2;E
243;9;2;E
244;9;2;E
245;9;2;E
246;9;2;E
247;9;2;E
248;9;2;E
249;9;2;E
250;9;2;E
251;9;2;E
252;9;2;E
253;9;2;E
254;9;2;E
255;9;2;E
256;9;2;E
257;9;2;E
258;9;2;E
259;9;2;E
260;9;2;E
261;9;2;E
262;9;2;E
263;9;2;E
264;9;2;E
265;9;2;E
266;9;2;E
267;9;2;E
268;9;2;E
269;9;2;E
270;9;2;E
271;9;2;E
272;9;2;E
273;9;2;E
274;10;2;E
275;10;2;E
276;10;2;E
277;10;2;E
278;10;2;E
279;10;2;E
280;10;2;E
281;10;2;E
282;10;2;E
283;10;2;E
284;10;2;E
285;10;2;E
286;10;2;E
287;10;2;E
288;10;2;E
289;10;2;E
290;10;2;E
291;10;2;E
292;10;2;E
293;10;2;E
294;10;2;E
295;10;2;E
296;10;2;E
297;10;2;E
298;10;2;E
299;10;2;E
300;10;2;E
301;10;2;E
302;10;2;E
303;10;2;E
304;10;2;E
305;10;2;E
306;10;2;E
307;10;2;E
308;10;2;E
309;10;2;E
310;10;2;E
311;10;2;E
312;10;2;E
313;10;2;E
314;10;2;E
315;10;2;E
316;10;2;E
317;10;2;E
318;10;2;E
319;10;2;E
320;10;2;E
321;10;2;E
322;10;2;E
323;10;2;E
324;10;2;E
325;10;2;E
326;10;2;E
327;10;2;E
328;10;2;E
329;10;2;E
330;10;2;E
331;10;2;E
332;10;2;E
333;10;2;E
334;10;2;E
335;10;2;E
336;10;2;E
337;10;2;E
338;10;2;E
339;10;2;E
340;10;2;E
341;10;2;E
342;10;2;E
343;10;2;E
344;10;2;E
345;10;2;E
346;10;2;E
347;10;2;E
348;10;2;E
349;10;1;E
350;10;1;E
351;10;1;E
352;10;1;E
353;10;1;E
354;10;1;E
355;10;1;E
356;10;1;E
357;10;1;E
358;10;1;E
359;10;1;E
360;10;1;E
361;10;1;E
362;1;1;F
363;3;2;F
364;3;2;F
365;3;2;F
366;3;2;F
367;3;2;F
368;3;2;F
369;3;2;F
370;3;2;F
371;3;2;F
372;3;2;F
373;3;2;F
374;3;2;F
375;3;2;F
376;3;2;F
377;3;2;F
378;3;2;F
379;3;2;F
380;3;2;F
381;3;2;F
382;3;2;F
383;3;2;F
384;3;2;F
385;3;2;F
386;3;2;F
387;3;2;F
388;3;2;F
389;3;2;F
390;3;2;F
391;3;2;F
392;3;2;F
393;3;2;F
394;3;2;F
395;3;2;F
396;3;2;F
397;3;2;F
398;3;2;F
399;3;2;F
400;3;2;F
401;3;2;F
402;3;2;F
403;3;2;F
404;3;2;F
405;3;2;F
406;3;2;F
407;3;2;F
408;3;2;F
409;3;2;F
410;3;2;F
411;3;2;F
412;3;2;F
413;3;2;F
414;3;2;F
415;3;2;F
416;3;2;F
417;3;2;F
418;3;2;F
419;3;2;F
420;3;2;F
421;3;2;F
422;3;2;F
423;3;2;F
424;3;2;F
425;3;2;F
426;3;2;F
427;3;2;F
428;3;2;F
429;3;2;F
430;3;2;F
431;3;2;F
432;3;2;F
433;3;2;F
434;3;2;F
435;3;2;F
436;3;2;F
437;3;2;F
438;3;2;F
439;3;2;F
440;3;2;F
441;3;2;F
442;3;2;F
443;3;2;F
444;3;2;F
445;3;2;F
446;3;2;F
447;3;2;F
448;3;2;F
449;3;2;F
450;3;2;F
451;3;2;F
452;3;2;F
453;3;2;F
454;3;2;F
455;3;2;F
456;3;2;F
457;3;2;F
458;3;2;F
459;3;2;F
460;3;2;F
461;3;2;F
462;3;2;F
463;3;2;F
464;3;2;F
465;3;2;F
466;3;2;F
467;3;2;F
468;3;2;F
469;3;2;F
470;3;2;F
471;3;2;F
472;3;2;F
473;3;2;F
474;3;2;F
475;3;2;F
476;3;2;F
477;3;2;F
478;3;2;F
479;3;2;F
480;3;2;F
481;3;2;F
482;3;2;F
483;3;2;F
484;3;2;F
485;3;2;F
486;3;2;F
487;3;2;F
488;3;2;F
489;3;2;F
490;6;2;F
491;6;2;F
492;6;2;F
493;6;2;F
494;6;2;F
495;6;2;F
496;6;2;F
497;6;2;F
498;6;2;F
499;6;2;F
500;6;2;F
501;6;2;F
502;6;2;F
503;6;2;F
504;6;2;F
505;6;2;F
506;6;2;F
507;6;2;F
508;6;2;F
509;6;2;F
510;6;2;F
511;6;2;F
512;6;2;F
513;6;2;F
514;6;2;F
515;6;2;F
516;6;2;F
517;6;2;F
518;6;2;F
519;6;2;F
520;6;2;F
521;6;2;F
522;6;2;F
523;6;2;F
524;6;2;F
525;6;2;F
526;6;2;F
527;6;2;F
528;6;2;F
529;6;2;F
530;6;2;F
531;6;2;F
532;6;2;F
533;9;2;F
534;9;2;F
535;9;2;F
536;9;2;F
537;9;2;F
538;9;2;F
539;9;2;F
540;9;2;F
541;9;2;F
542;9;2;F
543;9;2;F
544;9;2;F
545;9;2;F
546;9;2;F
547;9;2;F
548;9;2;F
549;9;2;F
550;9;2;F
551;9;2;F
552;9;2;F
553;9;2;F
554;9;2;F
555;9;2;F
556;9;2;F
557;9;2;F
558;9;2;F
559;9;2;F
560;9;2;F
561;9;2;F
562;9;2;F
563;9;2;F
564;9;2;F
565;9;2;F
566;9;2;F
567;9;2;F
568;9;2;F
569;9;2;F
570;9;2;F
571;9;2;F
572;9;2;F
573;9;2;F
574;9;2;F
575;9;2;F
576;9;2;F
577;9;2;F
578;9;2;F
579;9;2;F
580;9;2;F
581;9;2;F
582;9;2;F
583;9;2;F
584;9;2;F
585;9;2;F
586;9;2;F
587;9;2;F
588;9;2;F
589;9;2;F
590;9;2;F
591;9;2;F
592;9;2;F
593;9;2;F
594;9;2;F
595;9;2;F
596;9;2;F
597;9;2;F
598;9;2;F
599;9;2;F
600;9;2;F
601;9;2;F
602;9;2;F
603;9;2;F
604;9;2;F
605;9;2;F
606;9;2;F
607;9;2;F
608;9;2;F
609;9;2;F
610;9;2;F
611;9;2;F
612;9;2;F
613;9;2;F
614;9;2;F
615;9;2;F
616;9;2;F
617;9;2;F
618;9;2;F
619;9;2;F
620;9;2;F
621;9;2;F
622;9;2;F
623;9;2;F
624;9;2;F
625;9;2;F
626;10;2;F
627;10;2;F
628;10;2;F
629;10;2;F
630;10;2;F
631;10;2;F
632;10;2;F
633;10;2;F
634;10;2;F
635;10;2;F
636;10;2;F
637;10;2;F
638;10;2;F
639;10;2;F
640;10;2;F
641;10;2;F
642;10;2;F
643;10;2;F
644;10;2;F
645;10;2;F
646;10;2;F
647;10;2;F
648;10;2;F
649;10;2;F
650;10;2;F
651;10;2;F
652;10;2;F
653;10;2;F
654;10;2;F
655;10;2;F
656;10;2;F
657;10;2;F
658;10;2;F
659;10;2;F
660;10;1;F
661;10;1;F
662;10;1;F
663;10;1;F
664;10;1;F
665;10;1;F
666;10;1;F
667;10;1;F
668;10;1;F
669;10;1;F
670;10;1;F
671;10;1;F
672;10;1;F
673;10;1;F
674;10;1;F
675;10;1;F
676;10;1;F
677;10;1;F
678;10;1;F
679;10;1;F
680;10;1;F
681;10;1;F
682;10;1;F
683;10;1;F
684;10;1;F
685;10;1;F
686;10;1;F
687;10;1;F
688;10;1;F
689;10;1;F
690;10;1;F
691;10;1;F
692;10;1;F
693;10;1;F
694;10;1;F
695;10;1;F
696;10;1;F
697;10;1;F
698;10;1;F
699;10;1;F
700;10;1;F
701;10;1;F
702;10;1;F
703;10;1;F
704;10;1;F
705;10;1;F
706;10;1;F
707;10;1;F
708;10;1;F
709;10;1;F
710;10;1;F
711;10;1;F
712;10;1;F
713;10;1;F
714;10;1;F
715;10;1;F
716;10;1;F
717;10;1;F
718;10;1;F
719;10;1;F
720;10;1;F
721;10;1;F
722;10;1;F
723;10;1;F
724;10;1;F
725;10;1;F
726;10;1;F
727;10;1;F
728;10;1;F
729;10;1;F
730;10;1;F
731;10;1;F
732;10;1;F
733;10;1;F
734;10;1;F
735;10;1;F
736;10;1;F
737;10;1;F
738;10;1;F
739;10;1;F
740;10;1;F
741;10;1;F
742;10;1;F
743;10;1;F
744;10;1;F
745;10;1;F
746;10;1;F
747;10;1;F
748;10;1;F
749;10;1;F
750;10;1;F
751;10;1;F
752;10;1;F
753;10;1;F
754;10;1;F
755;10;1;F
756;10;1;F
757;10;1;F
758;10;1;F
759;10;1;F
760;10;1;F
761;10;1;F
762;10;1;F
763;10;1;F
764;10;1;F
765;10;1;F
766;10;1;F
767;10;1;F
768;10;1;F
769;10;1;F
770;10;1;F
771;10;1;F
772;10;1;F
773;10;1;F
774;10;1;F
775;10;1;F
776;10;1;F
777;10;1;F
778;10;1;F
779;10;1;F
780;10;1;F
781;10;1;F
782;10;1;F
783;10;1;F
1;5;2;C
2;10;1;C
3;10;1;C
4;10;1;C
5;10;1;C
6;5;2;C
7;9;2;C
8;10;1;C
9;7;2;C
10;5;2;C
11;5;2;C
12;5;2;C
13;5;2;C
14;5;2;C
15;9;2;C
16;10;1;C
17;5;2;C
18;5;2;C
19;5;2;C
20;10;1;C
21;5;2;C
22;10;1;C
23;5;2;C
24;10;1;C
25;10;1;C
26;10;1;C
27;10;1;C
28;9;2;C
29;9;2;C
30;10;1;C
31;9;2;C
32;10;1;C
33;9;2;C
34;10;1;C
35;9;2;C
36;7;2;C
37;10;1;C
38;10;1;C
39;10;1;C
40;9;2;C
41;9;2;C
42;7;2;C
43;9;2;C
44;10;1;C
45;10;1;C
46;7;2;C
47;10;1;C
48;10;1;C
49;7;2;C
50;10;1;C
51;5;2;C
52;7;2;C
53;7;2;C
54;10;1;C
55;7;2;C
56;7;2;C
57;5;2;C
58;7;2;C
59;10;1;C
60;7;2;C
61;10;1;C
62;7;2;C
63;10;1;C
64;10;1;C
65;10;1;C
66;9;2;D
67;10;1;D
68;10;1;D
69;5;2;D
70;5;2;D
71;5;2;D
72;5;2;D
73;5;2;D
74;10;1;D
75;9;2;D
76;5;2;D
77;9;2;D
78;9;2;D
79;5;2;D
80;7;2;D
81;10;1;D
82;10;1;D
83;9;2;D
84;5;2;D
85;5;2;D
86;5;2;D
87;5;2;D
88;5;2;D
89;5;2;D
90;5;2;D
91;7;2;D
92;5;2;D
93;10;1;D
94;5;2;D
95;9;2;D
96;9;2;D
97;7;2;D
98;7;2;D
99;5;2;D
100;5;2;D
101;7;2;D
102;9;2;D
103;7;2;D
104;10;1;D
105;7;2;D
106;7;2;D
107;7;2;D
108;7;2;D
109;10;1;D
110;9;2;D
111;10;1;D
112;7;2;D
113;10;1;D
114;10;1;D
115;7;2;D
116;7;2;D
117;10;1;D
118;9;2;D
119;7;2;D
120;7;2;D
121;7;2;D
122;10;1;D
123;5;2;D
124;7;2;D
125;7;2;D
126;9;2;D
127;9;2;D
128;9;2;D
129;9;2;D
130;7;2;D
131;7;2;D
132;10;1;D
133;7;2;D
134;7;2;D
135;7;2;D

## Sheet: Fig 1H
Wol	condition	time	treatment	replicate
1.09	egg	0	NA	A
1.74	egg	0	NA	A
1.45	egg	0	NA	A
0.86	egg	0	NA	B
0.95	egg	0	NA	B
1.14	egg	0	NA	B
1.66	larvae	24	Water	A
0.54	larvae	24	Water	A
0.52	larvae	24	Water	A
1.24	larvae	24	Water	B
0.89	larvae	24	Water	B
0.94	larvae	24	Water	B
0.73	larvae	48	Water	A
1.07	larvae	48	Water	B
0.87	larvae	48	E. coli WT	A
1.18	larvae	48	E. coli WT	B
1.61	larvae	72	Water	A
1.41	larvae	72	Water	B
1.59	larvae	72	E. coli WT	A
0.89	larvae	72	E. coli WT	B

## Sheet: Fig 2B-E
Number	replicate	condition	ttp	tta	sex	time_to_pupae	pupae_to_adult	sex	dead	stalled	pupa_success	adult_success	sex_01
1	A	WT				6	2	F	1	0	1	1	0
2	A	WT				NA	NA	NA	0	0	0	0	NA
3	A	WT				NA	NA	NA	0	0	0	0	NA
4	A	WT				7	2	F	1	0	1	1	0
5	A	WT				8	2	F	1	0	1	1	0
6	A	WT				7	2	F	1	0	1	1	0
7	A	WT				8	2	F	1	0	1	1	0
8	A	WT				8	1	F	1	0	1	1	0
9	A	WT				9	3	M	1	0	1	1	1
10	A	WT				12	2	F	1	0	1	1	0
11	A	WT				7	2	F	1	0	1	1	0
12	A	WT				NA	NA	NA	0	0	0	0	NA
13	A	WT				NA	NA	NA	0	0	0	0	NA
14	A	WT				7	2	F	1	0	1	1	0
15	A	WT				7	2	M	1	0	1	1	1
16	A	WT				7	2	F	1	0	1	1	0
17	A	WT				NA	NA	NA	0	0	0	0	NA
18	A	WT				6	2	M	1	0	1	1	1
19	A	WT				7	2	M	1	0	1	1	1
20	A	WT				NA	NA	NA	0	0	0	0	NA
21	A	WT				8	2	F	1	0	1	1	0
22	A	WT				9	4	F	1	0	1	1	0
23	A	WT				6	2	F	1	0	1	1	0
24	A	WT				8	1	F	1	0	1	1	0
25	B	WT				5	2	M	1	0	1	1	1
26	B	WT				6	1	M	1	0	1	1	1
27	B	WT				7	3	F	1	0	1	1	0
28	B	WT				6	1	M	1	0	1	1	1
29	B	WT				6	1	F	1	0	1	1	0
30	B	WT				7	NA	NA	0	0	1	0	NA
31	B	WT				7	1	M	1	0	1	1	1
32	B	WT				7	3	F	1	0	1	1	0
33	B	WT				7	1	M	1	0	1	1	1
34	B	WT				7	3	F	1	0	1	1	0
35	B	WT				5	2	M	1	0	1	1	1
36	B	WT				7	NA	NA	0	0	1	0	NA
37	B	WT				6	1	M	1	0	1	1	1
38	B	WT				NA	NA	NA	0	0	0	0	NA
39	B	WT				NA	NA	NA	0	0	0	0	NA
40	B	WT				NA	NA	NA	0	0	0	0	NA
41	B	WT				5	2	F	1	0	1	1	0
42	B	WT				NA	NA	NA	0	0	0	0	NA
43	B	WT				6	2	M	1	0	1	1	1
44	B	WT				7	3	F	1	0	1	1	0
45	B	WT				8	3	F	1	0	1	1	0
46	B	WT				6	2	F	1	0	1	1	0
47	B	WT				6	2	M	1	0	1	1	1
48	B	WT				10	1	M	1	0	1	1	1
49	A	AUX				9	NA	NA	0	0	1	0	NA
50	A	AUX				8	NA	NA	0	0	1	0	NA
51	A	AUX				8	2	F	1	0	1	1	0
52	A	AUX				7	2	M	1	0	1	1	1
53	A	AUX				8	NA	NA	0	0	1	0	NA
54	A	AUX				9	NA	NA	0	0	1	0	NA
55	A	AUX				9	NA	NA	0	0	1	0	NA
56	A	AUX				9	NA	NA	0	0	1	0	NA
57	A	AUX				7	1	M	1	0	1	1	1
58	A	AUX				NA	NA	NA	0	0	0	0	NA
59	A	AUX				7	2	M	1	0	1	1	1
60	A	AUX				7	2	F	1	0	1	1	0
61	A	AUX				NA	NA	NA	0	0	0	0	NA
62	A	AUX				7	NA	NA	0	0	1	0	NA
63	A	AUX				7	NA	NA	0	0	1	0	NA
64	A	AUX				8	2	F	1	0	1	1	0
65	A	AUX				NA	NA	NA	0	0	0	0	NA
66	A	AUX				7	2	M	1	0	1	1	1
67	A	AUX				NA	NA	NA	0	0	0	0	NA
68	A	AUX				8	1	F	1	0	1	1	0
69	A	AUX				9	1	M	1	0	1	1	1
70	A	AUX				NA	NA	NA	0	0	0	0	NA
71	A	AUX				NA	NA	NA	0	0	0	0	NA
72	A	AUX				8	2	F	1	0	1	1	0
73	B	AUX				NA	NA	NA	0	0	0	0	NA
74	B	AUX				NA	NA	NA	0	0	0	0	NA
75	B	AUX				8	NA	NA	0	0	1	0	NA
76	B	AUX				6	1	M	1	0	1	1	1
77	B	AUX				NA	NA	NA	0	0	0	0	NA
78	B	AUX				8	2	F	1	0	1	1	0
79	B	AUX				10	NA	NA	0	0	1	0	NA
80	B	AUX				6	1	M	1	0	1	1	1
81	B	AUX				7	NA	NA	0	0	1	0	NA
82	B	AUX				11	NA	NA	0	0	1	0	NA
83	B	AUX				6	1	M	1	0	1	1	1
84	B	AUX				6	1	NA	1	0	1	1	NA
85	B	AUX				6	NA	NA	0	0	1	0	NA
86	B	AUX				5	2	M	1	0	1	1	1
87	B	AUX				6	1	F	1	0	1	1	0
88	B	AUX				6	NA	NA	0	0	1	0	NA
89	B	AUX				7	NA	NA	0	0	1	0	NA
90	B	AUX				NA	NA	NA	0	0	0	0	NA
91	B	AUX				6	NA	NA	0	0	1	0	NA
92	B	AUX				NA	NA	NA	0	0	0	0	NA
93	B	AUX				NA	NA	NA	0	0	0	0	NA
94	B	AUX				6	NA	NA	0	0	1	0	NA
95	B	AUX				6	NA	NA	0	0	1	0	NA
96	B	AUX				6	1	F	1	0	1	1	0
97	B	AUX				8	2	F	1	0	1	1	0
98	B	AUX				7	2	M	1	0	1	1	1
99	B	AUX				5	2	M	1	0	1	1	1
100	B	AUX				8	2	F	1	0	1	1	0
101	B	AUX				6	1	F	1	0	1	1	0
102	B	AUX				6	1	F	1	0	1	1	0
103	B	AUX				7	2	M	1	0	1	1	1
104	B	AUX				10	1	M	1	0	1	1	1
105	B	AUX				NA	NA	NA	0	0	0	0	NA
106	B	AUX				10	NA	NA	0	0	1	0	NA
107	B	AUX				8	2	F	1	0	1	1	0
108	B	AUX				6	4	F	1	0	1	1	0
109	B	AUX				6	4	F	1	0	1	1	0
110	B	AUX				6	1	F	1	0	1	1	0
111	B	AUX				10	1	F	1	0	1	1	0
112	B	AUX				8	2	F	1	0	1	1	0
113	B	AUX				NA	NA	NA	0	0	0	0	NA
114	B	AUX				6	2	M	1	0	1	1	1
115	B	AUX				NA	NA	NA	0	0	0	0	NA
116	B	AUX				6	4	F	1	0	1	1	0
117	B	AUX				6	2	M	1	0	1	1	1
118	B	AUX				7	2	M	1	0	1	1	1
119	B	AUX				8	2	F	1	0	1	1	0
120	B	AUX				6	4	M	1	0	1	1	1
121	C	WT				6	3	M	1	0	1	1	1
122	C	WT				6	2	M	1	0	1	1	1
123	C	WT				6	3	M	1	0	1	1	1
124	C	WT				6	1	M	1	0	1	1	1
125	C	WT				6	2	M	1	0	1	1	1
126	C	WT				6	1	M	1	0	1	1	1
127	C	WT				6	3	M	1	0	1	1	1
128	C	WT				6	2	M	1	0	1	1	1
129	C	WT				6	2	M	1	0	1	1	1
130	C	WT				6	3	M	1	0	1	1	1
131	C	WT				6	3	M	1	0	1	1	1
132	C	WT				6	3	M	1	0	1	1	1
133	C	WT				6	1	M	1	0	1	1	1
134	C	WT				6	1	M	1	0	1	1	1
135	C	WT				6	2	M	1	0	1	1	1
136	C	WT				6	2	M	1	0	1	1	1
137	C	WT				6	2	M	1	0	1	1	1
138	C	WT				6	1	M	1	0	1	1	1
139	C	WT				6	1	M	1	0	1	1	1
140	C	WT				6	1	M	1	0	1	1	1
141	C	WT				6	2	M	1	0	1	1	1
142	C	WT				6	3	M	1	0	1	1	1
143	C	WT				6	3	M	1	0	1	1	1
144	C	WT				6	2	M	1	0	1	1	1
145	C	WT				6	3	M	1	0	1	1	1
146	C	WT				6	3	M	1	0	1	1	1
147	C	WT				6	3	M	1	0	1	1	1
148	C	WT				6	1	M	1	0	1	1	1
149	C	WT				6	2	M	1	0	1	1	1
150	C	WT				6	2	M	1	0	1	1	1
151	C	WT				6	2	M	1	0	1	1	1
152	C	WT				6	1	M	1	0	1	1	1
153	C	WT				6	2	M	1	0	1	1	1
154	C	WT				6	2	M	1	0	1	1	1
155	C	WT				6	2	M	1	0	1	1	1
156	C	WT				6	2	M	1	0	1	1	1
157	C	WT				6	2	M	1	0	1	1	1
158	C	WT				6	2	M	1	0	1	1	1
159	C	WT				6	2	M	1	0	1	1	1
160	C	WT				6	2	M	1	0	1	1	1
161	C	WT				6	2	M	1	0	1	1	1
162	C	WT				6	2	M	1	0	1	1	1
163	C	WT				6	2	M	1	0	1	1	1
164	C	WT				6	2	M	1	0	1	1	1
165	C	WT				6	2	M	1	0	1	1	1
166	C	WT				6	2	M	1	0	1	1	1
167	C	WT				6	2	M	1	0	1	1	1
168	C	WT				6	2	M	1	0	1	1	1
169	C	WT				6	2	M	1	0	1	1	1
170	C	WT				6	2	M	1	0	1	1	1
171	C	WT				6	2	M	1	0	1	1	1
172	C	WT				6	2	M	1	0	1	1	1
173	C	WT				6	2	M	1	0	1	1	1
174	C	WT				6	2	M	1	0	1	1	1
175	C	WT				6	2	M	1	0	1	1	1
176	C	WT				6	2	M	1	0	1	1	1
177	C	WT				6	2	M	1	0	1	1	1
178	C	WT				6	3	M	1	0	1	1	1
179	C	WT				6	3	M	1	0	1	1	1
180	C	WT				6	3	M	1	0	1	1	1
181	C	WT				6	3	M	1	0	1	1	1
182	C	WT				6	3	M	1	0	1	1	1
183	C	WT				7	3	M	1	0	1	1	1
184	C	WT				7	2	M	1	0	1	1	1
185	C	WT				7	2	M	1	0	1	1	1
186	C	WT				7	3	M	1	0	1	1	1
187	C	WT				7	2	M	1	0	1	1	1
188	C	WT				7	3	M	1	0	1	1	1
189	C	WT				7	2	M	1	0	1	1	1
190	C	WT				7	3	M	1	0	1	1	1
191	C	WT				7	2	M	1	0	1	1	1
192	C	WT				7	2	M	1	0	1	1	1
193	C	WT				10	3	M	1	0	1	1	1
194	C	WT				6	3	F	1	0	1	1	0
195	C	WT				6	2	F	1	0	1	1	0
196	C	WT				6	2	F	1	0	1	1	0
197	C	WT				6	3	F	1	0	1	1	0
198	C	WT				6	3	F	1	0	1	1	0
199	C	WT				6	3	F	1	0	1	1	0
200	C	WT				6	2	F	1	0	1	1	0
201	C	WT				6	2	F	1	0	1	1	0
202	C	WT				6	2	F	1	0	1	1	0
203	C	WT				6	3	F	1	0	1	1	0
204	C	WT				7	3	F	1	0	1	1	0
205	C	WT				7	3	F	1	0	1	1	0
206	C	WT				7	2	F	1	0	1	1	0
207	C	WT				7	2	F	1	0	1	1	0
208	C	WT				7	2	F	1	0	1	1	0
209	C	WT				7	3	F	1	0	1	1	0
210	C	WT				7	2	F	1	0	1	1	0
211	C	WT				7	3	F	1	0	1	1	0
212	C	WT				7	3	F	1	0	1	1	0
213	C	WT				7	3	F	1	0	1	1	0
214	C	WT				7	3	F	1	0	1	1	0
215	C	WT				7	3	F	1	0	1	1	0
216	C	WT				7	2	F	1	0	1	1	0
217	C	WT				7	3	F	1	0	1	1	0
218	C	WT				7	3	F	1	0	1	1	0
219	C	WT				7	2	F	1	0	1	1	0
220	C	WT				7	3	F	1	0	1	1	0
221	C	WT				7	3	F	1	0	1	1	0
222	C	WT				7	2	F	1	0	1	1	0
223	C	WT				7	2	F	1	0	1	1	0
224	C	WT				7	3	F	1	0	1	1	0
225	C	WT				7	3	F	1	0	1	1	0
226	C	WT				7	3	F	1	0	1	1	0
227	C	WT				7	2	F	1	0	1	1	0
228	C	WT				7	2	F	1	0	1	1	0
229	C	WT				7	2	F	1	0	1	1	0
230	C	WT				7	2	F	1	0	1	1	0
231	C	WT				7	2	F	1	0	1	1	0
232	C	WT				7	2	F	1	0	1	1	0
233	C	WT				7	2	F	1	0	1	1	0
234	C	WT				8	2	F	1	0	1	1	0
235	C	WT				8	2	F	1	0	1	1	0
236	C	WT				10	2	F	1	0	1	1	0
237	C	WT				10	2	F	1	0	1	1	0
238	D	WT				7	2	M	1	0	1	1	1
239	D	WT				7	2	M	1	0	1	1	1
240	D	WT				7	2	M	1	0	1	1	1
241	D	WT				7	2	M	1	0	1	1	1
242	D	WT				7	2	M	1	0	1	1	1
243	D	WT				7	2	M	1	0	1	1	1
244	D	WT				7	2	M	1	0	1	1	1
245	D	WT				7	2	M	1	0	1	1	1
246	D	WT				7	2	M	1	0	1	1	1
247	D	WT				7	2	M	1	0	1	1	1
248	D	WT				7	2	M	1	0	1	1	1
249	D	WT				7	2	M	1	0	1	1	1
250	D	WT				7	2	M	1	0	1	1	1
251	D	WT				7	2	M	1	0	1	1	1
252	D	WT				7	2	M	1	0	1	1	1
253	D	WT				7	2	M	1	0	1	1	1
254	D	WT				7	2	M	1	0	1	1	1
255	D	WT				7	2	M	1	0	1	1	1
256	D	WT				7	2	M	1	0	1	1	1
257	D	WT				7	2	M	1	0	1	1	1
258	D	WT				7	2	M	1	0	1	1	1
259	D	WT				7	2	M	1	0	1	1	1
260	D	WT				7	2	M	1	0	1	1	1
261	D	WT				7	2	M	1	0	1	1	1
262	D	WT				7	2	M	1	0	1	1	1
263	D	WT				7	2	M	1	0	1	1	1
264	D	WT				7	2	M	1	0	1	1	1
265	D	WT				7	2	M	1	0	1	1	1
266	D	WT				7	2	M	1	0	1	1	1
267	D	WT				7	2	M	1	0	1	1	1
268	D	WT				7	2	M	1	0	1	1	1
269	D	WT				7	2	M	1	0	1	1	1
270	D	WT				7	2	M	1	0	1	1	1
271	D	WT				7	2	M	1	0	1	1	1
272	D	WT				7	2	M	1	0	1	1	1
273	D	WT				7	2	M	1	0	1	1	1
274	D	WT				7	2	M	1	0	1	1	1
275	D	WT				7	2	M	1	0	1	1	1
276	D	WT				7	2	M	1	0	1	1	1
277	D	WT				7	2	M	1	0	1	1	1
278	D	WT				7	2	M	1	0	1	1	1
279	D	WT				7	2	M	1	0	1	1	1
280	D	WT				7	2	M	1	0	1	1	1
281	D	WT				7	2	M	1	0	1	1	1
282	D	WT				7	2	M	1	0	1	1	1
283	D	WT				7	2	M	1	0	1	1	1
284	D	WT				7	2	M	1	0	1	1	1
285	D	WT				7	2	M	1	0	1	1	1
286	D	WT				7	2	M	1	0	1	1	1
287	D	WT				7	2	M	1	0	1	1	1
288	D	WT				7	2	M	1	0	1	1	1
289	D	WT				7	2	M	1	0	1	1	1
290	D	WT				7	2	M	1	0	1	1	1
291	D	WT				7	2	M	1	0	1	1	1
292	D	WT				7	2	M	1	0	1	1	1
293	D	WT				7	2	M	1	0	1	1	1
294	D	WT				7	2	M	1	0	1	1	1
295	D	WT				7	2	M	1	0	1	1	1
296	D	WT				7	2	M	1	0	1	1	1
297	D	WT				7	2	M	1	0	1	1	1
298	D	WT				7	2	M	1	0	1	1	1
299	D	WT				7	2	M	1	0	1	1	1
300	D	WT				7	3	M	1	0	1	1	1
301	D	WT				7	3	M	1	0	1	1	1
302	D	WT				7	3	M	1	0	1	1	1
303	D	WT				7	1	M	1	0	1	1	1
304	D	WT				7	2	M	1	0	1	1	1
305	D	WT				7	1	M	1	0	1	1	1
306	D	WT				7	1	M	1	0	1	1	1
307	D	WT				7	2	M	1	0	1	1	1
308	D	WT				7	3	M	1	0	1	1	1
309	D	WT				8	3	M	1	0	1	1	1
310	D	WT				8	1	M	1	0	1	1	1
311	D	WT				8	2	M	1	0	1	1	1
312	D	WT				8	1	M	1	0	1	1	1
313	D	WT				8	2	M	1	0	1	1	1
314	D	WT				10	3	M	1	0	1	1	1
315	D	WT				10	2	M	1	0	1	1	1
316	D	WT				10	2	M	1	0	1	1	1
317	D	WT				10	1	M	1	0	1	1	1
318	D	WT				10	3	M	1	0	1	1	1
319	D	WT				10	1	M	1	0	1	1	1
320	D	WT				10	3	M	1	0	1	1	1
321	D	WT				10	2	M	1	0	1	1	1
322	D	WT				10	3	M	1	0	1	1	1
323	D	WT				10	2	M	1	0	1	1	1
324	D	WT				10	3	M	1	0	1	1	1
325	D	WT				10	1	M	1	0	1	1	1
326	D	WT				7	1	F	1	0	1	1	0
327	D	WT				7	1	F	1	0	1	1	0
328	D	WT				7	3	F	1	0	1	1	0
329	D	WT				7	1	F	1	0	1	1	0
330	D	WT				7	1	F	1	0	1	1	0
331	D	WT				7	3	F	1	0	1	1	0
332	D	WT				8	1	F	1	0	1	1	0
333	D	WT				8	2	F	1	0	1	1	0
334	D	WT				8	3	F	1	0	1	1	0
335	D	WT				8	3	F	1	0	1	1	0
336	D	WT				8	2	F	1	0	1	1	0
337	D	WT				8	3	F	1	0	1	1	0
338	D	WT				8	3	F	1	0	1	1	0
339	D	WT				8	1	F	1	0	1	1	0
340	D	WT				8	1	F	1	0	1	1	0
341	D	WT				8	1	F	1	0	1	1	0
342	D	WT				8	3	F	1	0	1	1	0
343	D	WT				8	3	F	1	0	1	1	0
344	D	WT				8	3	F	1	0	1	1	0
345	D	WT				8	2	F	1	0	1	1	0
346	D	WT				8	1	F	1	0	1	1	0
347	D	WT				8	1	F	1	0	1	1	0
348	D	WT				8	3	F	1	0	1	1	0
349	D	WT				8	1	F	1	0	1	1	0
350	D	WT				8	3	F	1	0	1	1	0
351	D	WT				8	3	F	1	0	1	1	0
352	D	WT				10	1	F	1	0	1	1	0
353	D	WT				10	2	F	1	0	1	1	0
354	D	WT				10	1	F	1	0	1	1	0
355	D	WT				10	1	F	1	0	1	1	0
356	D	WT				10	1	F	1	0	1	1	0
357	D	WT				10	3	F	1	0	1	1	0
358	D	WT				10	1	F	1	0	1	1	0
359	D	WT				10	1	F	1	0	1	1	0
360	D	WT				10	2	F	1	0	1	1	0
361	D	WT				10	1	F	1	0	1	1	0
362	D	WT				10	3	F	1	0	1	1	0
363	C	AUX				6	3	M	1	0	1	1	1
364	C	AUX				6	1	M	1	0	1	1	1
365	C	AUX				6	1	M	1	0	1	1	1
366	C	AUX				6	2	M	1	0	1	1	1
367	C	AUX				6	3	M	1	0	1	1	1
368	C	AUX				6	3	M	1	0	1	1	1
369	C	AUX				6	2	M	1	0	1	1	1
370	C	AUX				6	3	M	1	0	1	1	1
371	C	AUX				6	1	M	1	0	1	1	1
372	C	AUX				6	2	M	1	0	1	1	1
373	C	AUX				6	1	M	1	0	1	1	1
374	C	AUX				6	2	M	1	0	1	1	1
375	C	AUX				6	2	M	1	0	1	1	1
376	C	AUX				6	1	M	1	0	1	1	1
377	C	AUX				6	1	M	1	0	1	1	1
378	C	AUX				6	1	M	1	0	1	1	1
379	C	AUX				6	2	M	1	0	1	1	1
380	C	AUX				6	2	M	1	0	1	1	1
381	C	AUX				6	2	M	1	0	1	1	1
382	C	AUX				6	1	M	1	0	1	1	1
383	C	AUX				6	1	M	1	0	1	1	1
384	C	AUX				6	1	M	1	0	1	1	1
385	C	AUX				6	3	M	1	0	1	1	1
386	C	AUX				6	1	M	1	0	1	1	1
387	C	AUX				6	2	M	1	0	1	1	1
388	C	AUX				6	1	M	1	0	1	1	1
389	C	AUX				6	3	M	1	0	1	1	1
390	C	AUX				6	2	M	1	0	1	1	1
391	C	AUX				6	1	M	1	0	1	1	1
392	C	AUX				6	2	M	1	0	1	1	1
393	C	AUX				6	1	M	1	0	1	1	1
394	C	AUX				6	2	M	1	0	1	1	1
395	C	AUX				6	3	M	1	0	1	1	1
396	C	AUX				6	3	M	1	0	1	1	1
397	C	AUX				6	3	M	1	0	1	1	1
398	C	AUX				6	1	M	1	0	1	1	1
399	C	AUX				6	2	M	1	0	1	1	1
400	C	AUX				6	3	M	1	0	1	1	1
401	C	AUX				6	3	M	1	0	1	1	1
402	C	AUX				6	2	M	1	0	1	1	1
403	C	AUX				6	2	M	1	0	1	1	1
404	C	AUX				6	2	M	1	0	1	1	1
405	C	AUX				6	3	M	1	0	1	1	1
406	C	AUX				6	2	M	1	0	1	1	1
407	C	AUX				6	3	M	1	0	1	1	1
408	C	AUX				6	2	M	1	0	1	1	1
409	C	AUX				6	2	M	1	0	1	1	1
410	C	AUX				6	3	M	1	0	1	1	1
411	C	AUX				6	3	M	1	0	1	1	1
412	C	AUX				6	2	M	1	0	1	1	1
413	C	AUX				6	3	M	1	0	1	1	1
414	C	AUX				6	2	M	1	0	1	1	1
415	C	AUX				6	3	M	1	0	1	1	1
416	C	AUX				6	2	M	1	0	1	1	1
417	C	AUX				6	3	M	1	0	1	1	1
418	C	AUX				6	3	M	1	0	1	1	1
419	C	AUX				6	3	M	1	0	1	1	1
420	C	AUX				6	2	M	1	0	1	1	1
421	C	AUX				6	2	M	1	0	1	1	1
422	C	AUX				6	2	M	1	0	1	1	1
423	C	AUX				6	3	M	1	0	1	1	1
424	C	AUX				6	2	M	1	0	1	1	1
425	C	AUX				6	3	M	1	0	1	1	1
426	C	AUX				6	3	M	1	0	1	1	1
427	C	AUX				6	3	M	1	0	1	1	1
428	C	AUX				6	2	M	1	0	1	1	1
429	C	AUX				6	2	M	1	0	1	1	1
430	C	AUX				6	3	M	1	0	1	1	1
431	C	AUX				6	2	M	1	0	1	1	1
432	C	AUX				6	2	M	1	0	1	1	1
433	C	AUX				6	2	M	1	0	1	1	1
434	C	AUX				6	3	M	1	0	1	1	1
435	C	AUX				6	3	M	1	0	1	1	1
436	C	AUX				6	2	M	1	0	1	1	1
437	C	AUX				6	3	M	1	0	1	1	1
438	C	AUX				6	3	M	1	0	1	1	1
439	C	AUX				6	2	M	1	0	1	1	1
440	C	AUX				6	2	M	1	0	1	1	1
441	C	AUX				6	2	M	1	0	1	1	1
442	C	AUX				6	2	M	1	0	1	1	1
443	C	AUX				7	2	M	1	0	1	1	1
444	C	AUX				7	2	M	1	0	1	1	1
445	C	AUX				7	3	M	1	0	1	1	1
446	C	AUX				7	2	M	1	0	1	1	1
447	C	AUX				7	2	M	1	0	1	1	1
448	C	AUX				7	3	M	1	0	1	1	1
449	C	AUX				7	2	M	1	0	1	1	1
450	C	AUX				7	3	M	1	0	1	1	1
451	C	AUX				7	3	M	1	0	1	1	1
452	C	AUX				7	2	M	1	0	1	1	1
453	C	AUX				9	3	M	1	0	1	1	1
454	C	AUX				9	3	M	1	0	1	1	1
455	C	AUX				6	2	F	1	0	1	1	0
456	C	AUX				6	3	F	1	0	1	1	0
457	C	AUX				6	2	F	1	0	1	1	0
458	C	AUX				6	2	F	1	0	1	1	0
459	C	AUX				6	2	F	1	0	1	1	0
460	C	AUX				6	3	F	1	0	1	1	0
461	C	AUX				6	2	F	1	0	1	1	0
462	C	AUX				6	2	F	1	0	1	1	0
463	C	AUX				6	3	F	1	0	1	1	0
464	C	AUX				6	3	F	1	0	1	1	0
465	C	AUX				6	3	F	1	0	1	1	0
466	C	AUX				6	3	F	1	0	1	1	0
467	C	AUX				6	2	F	1	0	1	1	0
468	C	AUX				6	3	F	1	0	1	1	0
469	C	AUX				6	3	F	1	0	1	1	0
470	C	AUX				6	2	F	1	0	1	1	0
471	C	AUX				6	2	F	1	0	1	1	0
472	C	AUX				6	2	F	1	0	1	1	0
473	C	AUX				6	3	F	1	0	1	1	0
474	C	AUX				6	3	F	1	0	1	1	0
475	C	AUX				6	3	F	1	0	1	1	0
476	C	AUX				6	3	F	1	0	1	1	0
477	C	AUX				6	2	F	1	0	1	1	0
478	C	AUX				6	3	F	1	0	1	1	0
479	C	AUX				6	3	F	1	0	1	1	0
480	C	AUX				6	2	F	1	0	1	1	0
481	C	AUX				6	2	F	1	0	1	1	0
482	C	AUX				6	3	F	1	0	1	1	0
483	C	AUX				6	2	F	1	0	1	1	0
484	C	AUX				6	2	F	1	0	1	1	0
485	C	AUX				6	2	F	1	0	1	1	0
486	C	AUX				6	2	F	1	0	1	1	0
487	C	AUX				6	3	F	1	0	1	1	0
488	C	AUX				6	3	F	1	0	1	1	0
489	C	AUX				6	3	F	1	0	1	1	0
490	C	AUX				6	3	F	1	0	1	1	0
491	C	AUX				6	3	F	1	0	1	1	0
492	C	AUX				6	3	F	1	0	1	1	0
493	C	AUX				6	2	F	1	0	1	1	0
494	C	AUX				6	3	F	1	0	1	1	0
495	C	AUX				6	2	F	1	0	1	1	0
496	C	AUX				6	3	F	1	0	1	1	0
497	C	AUX				6	3	F	1	0	1	1	0
498	C	AUX				6	3	F	1	0	1	1	0
499	C	AUX				6	3	F	1	0	1	1	0
500	C	AUX				6	3	F	1	0	1	1	0
501	C	AUX				6	3	F	1	0	1	1	0
502	C	AUX				6	3	F	1	0	1	1	0
503	C	AUX				6	3	F	1	0	1	1	0
504	C	AUX				6	3	F	1	0	1	1	0
505	C	AUX				6	2	F	1	0	1	1	0
506	C	AUX				6	3	F	1	0	1	1	0
507	C	AUX				7	3	F	1	0	1	1	0
508	C	AUX				7	2	F	1	0	1	1	0
509	C	AUX				7	3	F	1	0	1	1	0
510	C	AUX				7	2	F	1	0	1	1	0
511	C	AUX				7	3	F	1	0	1	1	0
512	C	AUX				7	2	F	1	0	1	1	0
513	C	AUX				7	2	F	1	0	1	1	0
514	C	AUX				7	3	F	1	0	1	1	0
515	C	AUX				7	2	F	1	0	1	1	0
516	C	AUX				7	2	F	1	0	1	1	0
517	C	AUX				7	2	F	1	0	1	1	0
518	C	AUX				7	2	F	1	0	1	1	0
519	C	AUX				7	3	F	1	0	1	1	0
520	C	AUX				7	2	F	1	0	1	1	0
521	C	AUX				7	3	F	1	0	1	1	0
522	C	AUX				7	3	F	1	0	1	1	0
523	C	AUX				7	3	F	1	0	1	1	0
524	C	AUX				7	3	F	1	0	1	1	0
525	C	AUX				7	2	F	1	0	1	1	0
526	C	AUX				7	3	F	1	0	1	1	0
527	C	AUX				7	2	F	1	0	1	1	0
528	C	AUX				7	3	F	1	0	1	1	0
529	C	AUX				7	2	F	1	0	1	1	0
530	C	AUX				7	3	F	1	0	1	1	0
531	C	AUX				7	3	F	1	0	1	1	0
532	C	AUX				7	3	F	1	0	1	1	0
533	C	AUX				7	3	F	1	0	1	1	0
534	C	AUX				7	2	F	1	0	1	1	0
535	C	AUX				7	2	F	1	0	1	1	0
536	C	AUX				7	2	F	1	0	1	1	0
537	C	AUX				7	2	F	1	0	1	1	0
538	C	AUX				7	2	F	1	0	1	1	0
539	C	AUX				7	2	F	1	0	1	1	0
540	C	AUX				7	2	F	1	0	1	1	0
541	C	AUX				7	2	F	1	0	1	1	0
542	C	AUX				7	2	F	1	0	1	1	0
543	C	AUX				7	2	F	1	0	1	1	0
544	C	AUX				7	2	F	1	0	1	1	0
545	C	AUX				9	2	F	1	0	1	1	0
546	C	AUX				9	2	F	1	0	1	1	0
547	C	AUX				9	2	F	1	0	1	1	0
548	C	AUX				9	2	F	1	0	1	1	0
549	C	AUX				9	2	F	1	0	1	1	0
550	C	AUX				9	2	F	1	0	1	1	0
551	C	AUX				9	2	F	1	0	1	1	0
552	D	AUX				6	1	M	1	0	1	1	1
553	D	AUX				6	2	M	1	0	1	1	1
554	D	AUX				6	1	M	1	0	1	1	1
555	D	AUX				6	3	M	1	0	1	1	1
556	D	AUX				6	2	M	1	0	1	1	1
557	D	AUX				6	2	M	1	0	1	1	1
558	D	AUX				6	3	M	1	0	1	1	1
559	D	AUX				6	3	M	1	0	1	1	1
560	D	AUX				6	3	M	1	0	1	1	1
561	D	AUX				6	1	M	1	0	1	1	1
562	D	AUX				6	1	M	1	0	1	1	1
563	D	AUX				6	2	M	1	0	1	1	1
564	D	AUX				6	2	M	1	0	1	1	1
565	D	AUX				6	2	M	1	0	1	1	1
566	D	AUX				6	1	M	1	0	1	1	1
567	D	AUX				6	1	M	1	0	1	1	1
568	D	AUX				6	1	M	1	0	1	1	1
569	D	AUX				6	2	M	1	0	1	1	1
570	D	AUX				6	3	M	1	0	1	1	1
571	D	AUX				6	3	M	1	0	1	1	1
572	D	AUX				6	2	M	1	0	1	1	1
573	D	AUX				6	3	M	1	0	1	1	1
574	D	AUX				6	3	M	1	0	1	1	1
575	D	AUX				6	3	M	1	0	1	1	1
576	D	AUX				6	1	M	1	0	1	1	1
577	D	AUX				6	2	M	1	0	1	1	1
578	D	AUX				6	2	M	1	0	1	1	1
579	D	AUX				6	2	M	1	0	1	1	1
580	D	AUX				6	1	M	1	0	1	1	1
581	D	AUX				6	2	M	1	0	1	1	1
582	D	AUX				6	2	M	1	0	1	1	1
583	D	AUX				6	2	M	1	0	1	1	1
584	D	AUX				6	2	M	1	0	1	1	1
585	D	AUX				6	2	M	1	0	1	1	1
586	D	AUX				6	2	M	1	0	1	1	1
587	D	AUX				6	2	M	1	0	1	1	1
588	D	AUX				6	2	M	1	0	1	1	1
589	D	AUX				6	1	M	1	0	1	1	1
590	D	AUX				6	2	M	1	0	1	1	1
591	D	AUX				6	1	M	1	0	1	1	1
592	D	AUX				6	3	M	1	0	1	1	1
593	D	AUX				6	2	M	1	0	1	1	1
594	D	AUX				6	2	M	1	0	1	1	1
595	D	AUX				6	3	M	1	0	1	1	1
596	D	AUX				6	3	M	1	0	1	1	1
597	D	AUX				6	3	M	1	0	1	1	1
598	D	AUX				6	1	M	1	0	1	1	1
599	D	AUX				6	1	M	1	0	1	1	1
600	D	AUX				6	2	M	1	0	1	1	1
601	D	AUX				6	2	M	1	0	1	1	1
602	D	AUX				6	2	M	1	0	1	1	1
603	D	AUX				6	1	M	1	0	1	1	1
604	D	AUX				6	1	M	1	0	1	1	1
605	D	AUX				6	1	M	1	0	1	1	1
606	D	AUX				6	2	M	1	0	1	1	1
607	D	AUX				6	3	M	1	0	1	1	1
608	D	AUX				6	3	M	1	0	1	1	1
609	D	AUX				6	2	M	1	0	1	1	1
610	D	AUX				7	3	M	1	0	1	1	1
611	D	AUX				7	3	M	1	0	1	1	1
612	D	AUX				7	3	M	1	0	1	1	1
613	D	AUX				7	1	M	1	0	1	1	1
614	D	AUX				7	2	M	1	0	1	1	1
615	D	AUX				7	2	M	1	0	1	1	1
616	D	AUX				7	2	M	1	0	1	1	1
617	D	AUX				7	1	M	1	0	1	1	1
618	D	AUX				7	2	M	1	0	1	1	1
619	D	AUX				7	2	M	1	0	1	1	1
620	D	AUX				7	2	M	1	0	1	1	1
621	D	AUX				7	2	M	1	0	1	1	1
622	D	AUX				7	2	M	1	0	1	1	1
623	D	AUX				7	2	M	1	0	1	1	1
624	D	AUX				7	2	M	1	0	1	1	1
625	D	AUX				7	2	M	1	0	1	1	1
626	D	AUX				7	1	M	1	0	1	1	1
627	D	AUX				7	2	M	1	0	1	1	1
628	D	AUX				7	1	M	1	0	1	1	1
629	D	AUX				7	3	M	1	0	1	1	1
630	D	AUX				7	2	M	1	0	1	1	1
631	D	AUX				7	2	M	1	0	1	1	1
632	D	AUX				7	3	M	1	0	1	1	1
633	D	AUX				7	3	M	1	0	1	1	1
634	D	AUX				7	3	M	1	0	1	1	1
635	D	AUX				7	1	M	1	0	1	1	1
636	D	AUX				7	1	M	1	0	1	1	1
637	D	AUX				7	2	M	1	0	1	1	1
638	D	AUX				7	2	M	1	0	1	1	1
639	D	AUX				7	2	M	1	0	1	1	1
640	D	AUX				7	1	M	1	0	1	1	1
641	D	AUX				7	1	M	1	0	1	1	1
642	D	AUX				6	2	F	1	0	1	1	0
643	D	AUX				6	2	F	1	0	1	1	0
644	D	AUX				6	2	F	1	0	1	1	0
645	D	AUX				7	2	F	1	0	1	1	0
646	D	AUX				7	2	F	1	0	1	1	0
647	D	AUX				7	2	F	1	0	1	1	0
648	D	AUX				7	2	F	1	0	1	1	0
649	D	AUX				7	2	F	1	0	1	1	0
650	D	AUX				7	2	F	1	0	1	1	0
651	D	AUX				7	2	F	1	0	1	1	0
652	D	AUX				7	2	F	1	0	1	1	0
653	D	AUX				7	2	F	1	0	1	1	0
654	D	AUX				7	2	F	1	0	1	1	0
655	D	AUX				7	2	F	1	0	1	1	0
656	D	AUX				7	2	F	1	0	1	1	0
657	D	AUX				7	2	F	1	0	1	1	0
658	D	AUX				7	2	F	1	0	1	1	0
659	D	AUX				7	2	F	1	0	1	1	0
660	D	AUX				7	2	F	1	0	1	1	0
661	D	AUX				7	2	F	1	0	1	1	0
662	D	AUX				7	2	F	1	0	1	1	0
663	D	AUX				7	2	F	1	0	1	1	0
664	D	AUX				7	2	F	1	0	1	1	0
665	D	AUX				7	2	F	1	0	1	1	0
666	D	AUX				7	2	F	1	0	1	1	0
667	D	AUX				7	2	F	1	0	1	1	0
668	D	AUX				9	2	F	1	0	1	1	0
669	D	AUX				9	2	F	1	0	1	1	0
670	D	AUX				9	2	F	1	0	1	1	0
671	D	AUX				9	2	F	1	0	1	1	0
672	D	AUX				9	2	F	1	0	1	1	0
673	D	AUX				9	2	F	1	0	1	1	0
674	D	AUX				9	2	F	1	0	1	1	0
675	D	AUX				9	2	F	1	0	1	1	0
676	D	AUX				9	2	F	1	0	1	1	0
677	D	AUX				9	2	F	1	0	1	1	0
678	D	AUX				9	2	F	1	0	1	1	0
679	D	AUX				9	2	F	1	0	1	1	0
680	D	AUX				9	2	F	1	0	1	1	0
681	D	AUX				9	2	F	1	0	1	1	0
682	D	AUX				9	2	F	1	0	1	1	0
683	D	AUX				9	2	F	1	0	1	1	0
684	D	AUX				9	2	F	1	0	1	1	0
685	D	AUX				9	2	F	1	0	1	1	0
686	D	AUX				9	2	F	1	0	1	1	0
687	D	AUX				9	2	F	1	0	1	1	0
688	D	AUX				9	2	F	1	0	1	1	0
689	D	AUX				9	2	F	1	0	1	1	0
690	D	AUX				9	2	F	1	0	1	1	0
691	D	AUX				9	2	F	1	0	1	1	0
692	D	AUX				9	2	F	1	0	1	1	0
693	D	AUX				9	2	F	1	0	1	1	0
694	C	WT				NA	NA	NA	0	0	0	0	NA
695	C	WT				NA	NA	NA	0	0	0	0	NA
696	C	WT				NA	NA	NA	0	0	0	0	NA
697	C	WT				NA	NA	NA	0	0	0	0	NA
698	C	WT				NA	NA	NA	0	0	0	0	NA
699	C	WT				NA	NA	NA	0	0	0	0	NA
700	C	WT				NA	NA	NA	0	0	0	0	NA
701	C	WT				NA	NA	NA	0	0	0	0	NA
702	C	WT				NA	NA	NA	0	0	0	0	NA
703	C	WT				NA	NA	NA	0	0	0	0	NA
704	C	WT				NA	NA	NA	0	0	0	0	NA
705	C	WT				NA	NA	NA	0	0	0	0	NA
706	C	WT				NA	NA	NA	0	0	0	0	NA
707	C	WT				NA	NA	NA	0	0	0	0	NA
708	C	WT				NA	NA	NA	0	0	0	0	NA
709	C	WT				NA	NA	NA	0	0	0	0	NA
710	C	WT				NA	NA	NA	0	0	0	0	NA
711	C	WT				NA	NA	NA	0	0	0	0	NA
712	C	WT				NA	NA	NA	0	0	0	0	NA
713	C	WT				NA	NA	NA	0	0	0	0	NA
714	C	WT				NA	NA	NA	0	0	0	0	NA
715	C	WT				NA	NA	NA	0	0	0	0	NA
716	C	WT				NA	NA	NA	0	0	0	0	NA
717	C	WT				NA	NA	NA	0	0	0	0	NA
718	C	WT				NA	NA	NA	0	0	0	0	NA
719	C	WT				NA	NA	NA	0	0	0	0	NA
720	C	WT				NA	NA	NA	0	0	0	0	NA
721	C	WT				NA	NA	NA	0	0	0	0	NA
722	C	WT				NA	NA	NA	0	0	0	0	NA
723	C	WT				NA	NA	NA	0	0	0	0	NA
724	C	WT				NA	NA	NA	0	0	0	0	NA
725	C	WT				NA	NA	NA	0	0	0	0	NA
726	C	WT				NA	NA	NA	0	0	0	0	NA
727	C	WT				NA	NA	NA	0	0	0	0	NA
728	C	WT				NA	NA	NA	0	0	0	0	NA
729	C	WT				NA	NA	NA	0	0	0	0	NA
730	C	WT				NA	NA	NA	0	0	0	0	NA
731	C	WT				NA	NA	NA	0	0	0	0	NA
732	C	WT				NA	NA	NA	0	0	0	0	NA
733	C	WT				NA	NA	NA	0	0	0	0	NA
734	C	WT				NA	NA	NA	0	0	0	0	NA
735	C	WT				NA	NA	NA	0	0	0	0	NA
736	D	WT				NA	NA	NA	0	0	0	0	NA
737	D	WT				NA	NA	NA	0	0	0	0	NA
738	D	WT				NA	NA	NA	0	0	0	0	NA
739	D	WT				NA	NA	NA	0	0	0	0	NA
740	D	WT				NA	NA	NA	0	0	0	0	NA
741	D	WT				NA	NA	NA	0	0	0	0	NA
742	D	WT				NA	NA	NA	0	0	0	0	NA
743	D	WT				NA	NA	NA	0	0	0	0	NA
744	D	WT				NA	NA	NA	0	0	0	0	NA
745	D	WT				NA	NA	NA	0	0	0	0	NA
746	D	WT				NA	NA	NA	0	0	0	0	NA
747	D	WT				NA	NA	NA	0	0	0	0	NA
748	C	AUX				NA	NA	NA	0	0	0	0	NA
749	C	AUX				NA	NA	NA	0	0	0	0	NA
750	C	AUX				NA	NA	NA	0	0	0	0	NA
751	C	AUX				NA	NA	NA	0	0	0	0	NA
752	C	AUX				NA	NA	NA	0	0	0	0	NA
753	C	AUX				NA	NA	NA	0	0	0	0	NA
754	D	AUX				NA	NA	NA	0	0	0	0	NA
755	D	AUX				NA	NA	NA	0	0	0	0	NA
756	D	AUX				NA	NA	NA	0	0	0	0	NA
757	D	AUX				NA	NA	NA	0	0	0	0	NA
758	D	AUX				NA	NA	NA	0	0	0	0	NA
759	E	AUX				5	2	M	1	0	1	1	1
760	E	AUX				NA	NA	NA	0	0	0	0	NA
761	E	AUX				6	1	M	1	0	1	1	1
762	E	AUX				6	2	F	1	0	1	1	0
763	E	AUX				6	1	M	1	0	1	1	1
764	E	AUX				5	2	M	1	0	1	1	1
765	E	AUX				NA	NA	NA	0	0	0	0	NA
766	E	AUX				NA	NA	NA	0	0	0	0	NA
767	E	AUX				NA	NA	NA	0	0	0	0	NA
768	E	AUX				6	2	M	1	0	1	1	1
769	E	AUX				7	2	F	1	0	1	1	0
770	E	AUX				5	2	M	1	0	1	1	1
771	E	AUX				NA	NA	NA	0	0	0	0	NA
772	E	AUX				NA	NA	NA	0	0	0	0	NA
773	E	AUX				7	2	F	1	0	1	1	0
774	E	AUX				5	2	M	1	0	1	1	1
775	E	AUX				NA	NA	NA	0	0	0	0	NA
776	E	AUX				6	2	F	1	0	1	1	0
777	E	AUX				5	2	M	1	0	1	1	1
778	E	AUX				5	2	M	1	0	1	1	1
779	E	AUX				6	2	M	1	0	1	1	1
780	E	AUX				NA	NA	NA	0	0	0	0	NA
781	E	AUX				NA	NA	NA	0	0	0	0	NA
782	E	AUX				NA	NA	NA	0	0	0	0	NA
783	E	AUX				8	2	M	1	0	1	1	1
784	E	AUX				6	2	F	1	0	1	1	0
785	E	AUX				5	2	M	1	0	1	1	1
786	E	AUX				NA	NA	NA	0	0	0	0	NA
787	E	AUX				6	2	M	1	0	1	1	1
788	E	AUX				7	2	M	1	0	1	1	1
789	E	AUX				7	2	M	1	0	1	1	1
790	E	AUX				NA	NA	NA	0	0	0	0	NA
791	E	AUX				5	2	M	1	0	1	1	1
792	E	AUX				7	2	F	1	0	1	1	0
793	E	AUX				6	2	F	1	0	1	1	0
794	E	AUX				6	2	F	1	0	1	1	0
795	E	AUX				NA	NA	NA	0	0	0	0	NA
796	E	AUX				NA	NA	NA	0	0	0	0	NA
797	E	AUX				NA	NA	NA	0	0	0	0	NA
798	E	AUX				6	2	M	1	0	1	1	1
799	E	AUX				6	2	M	1	0	1	1	1
800	E	AUX				6	2	M	1	0	1	1	1
801	E	AUX				NA	NA	NA	0	0	0	0	NA
802	E	AUX				NA	NA	NA	0	0	0	0	NA
803	E	AUX				8	2	F	1	0	1	1	0
804	E	AUX				6	2	M	1	0	1	1	1
805	E	AUX				7	1	M	1	0	1	1	1
806	E	AUX				7	1	M	1	0	1	1	1
807	E	AUX				6	2	M	1	0	1	1	1
808	E	AUX				7	2	F	1	0	1	1	0
809	E	AUX				NA	NA	NA	0	0	0	0	NA
810	E	AUX				6	1	M	1	0	1	1	1
811	E	AUX				NA	NA	NA	0	0	0	0	NA
812	E	AUX				6	1	M	1	0	1	1	1
813	E	AUX				NA	NA	NA	0	0	0	0	NA
814	E	AUX				NA	NA	NA	0	0	0	0	NA
815	E	AUX				6	2	M	1	0	1	1	1
816	E	AUX				NA	NA	NA	0	0	0	0	NA
817	E	AUX				7	2	M	1	0	1	1	1
818	E	AUX				NA	NA	NA	0	0	0	0	NA
819	E	AUX				NA	NA	NA	0	0	0	0	NA
820	E	AUX				NA	NA	NA	0	0	0	0	NA
821	E	AUX				8	2	M	1	0	1	1	1
822	E	AUX				NA	NA	NA	0	0	0	0	NA
823	E	AUX				10	1	M	1	0	1	1	1
824	E	AUX				9	2	F	1	0	1	1	0
825	E	AUX				NA	NA	NA	0	0	0	0	NA
826	E	AUX				NA	NA	NA	0	0	0	0	NA
827	E	AUX				7	2	M	1	0	1	1	1
828	E	AUX				8	1	M	1	0	1	1	1
829	E	AUX				NA	NA	NA	0	0	0	0	NA
830	E	AUX				8	2	M	1	0	1	1	1
831	E	AUX				8	2	M	1	0	1	1	1
832	E	AUX				NA	NA	NA	0	0	0	0	NA
833	E	AUX				NA	NA	NA	0	0	0	0	NA
834	E	AUX				8	2	M	1	0	1	1	1
835	E	AUX				12	1	M	1	0	1	1	1
836	E	AUX				NA	NA	NA	0	0	0	0	NA
837	E	AUX				7	2	M	1	0	1	1	1
838	E	AUX				NA	NA	NA	0	0	0	0	NA
839	E	AUX				8	2	M	1	0	1	1	1
840	E	AUX				NA	NA	NA	0	0	0	0	NA
841	E	AUX				6	2	M	1	0	1	1	1
842	E	AUX				NA	NA	NA	0	0	0	0	NA
843	E	AUX				9	2	M	1	0	1	1	1
844	E	AUX				NA	NA	NA	0	0	0	0	NA
845	E	AUX				12	2	F	1	0	1	1	0
846	E	AUX				NA	NA	NA	0	0	0	0	NA
847	E	AUX				NA	NA	NA	0	0	0	0	NA
848	E	AUX				NA	NA	NA	0	0	0	0	NA
849	E	AUX				11	2	M	1	0	1	1	1
850	E	AUX				10	1	M	1	0	1	1	1
851	E	AUX				NA	NA	NA	0	0	0	0	NA
852	E	AUX				7	2	M	1	0	1	1	1
853	E	AUX				9	1	F	1	0	1	1	0
854	E	AUX				9	2	M	1	0	1	1	1
855	E	AUX				9	2	M	1	0	1	1	1
856	E	AUX				8	1	M	1	0	1	1	1
857	E	AUX				9	1	M	1	0	1	1	1
858	E	AUX				NA	NA	NA	0	0	0	0	NA
859	E	AUX				8	2	M	1	0	1	1	1
860	E	AUX				7	2	F	1	0	1	1	0
861	E	AUX				NA	NA	NA	0	0	0	0	NA
862	E	AUX				9	2	F	1	0	1	1	0
863	E	AUX				10	1	M	1	0	1	1	1
864	E	AUX				NA	NA	NA	0	0	0	0	NA
865	E	AUX				8	2	F	1	0	1	1	0
866	E	AUX				NA	NA	NA	0	0	0	0	NA
867	E	AUX				NA	NA	NA	0	0	0	0	NA
868	E	AUX				7	2	F	1	0	1	1	0
869	E	AUX				9	2	M	1	0	1	1	1
870	E	AUX				NA	NA	NA	0	0	0	0	NA
871	E	AUX				9	2	F	1	0	1	1	0
872	E	AUX				NA	NA	NA	0	0	0	0	NA
873	E	AUX				11	2	M	1	0	1	1	1
874	E	AUX				NA	NA	NA	0	0	0	0	NA
875	E	AUX				9	2	F	1	0	1	1	0
876	E	AUX				8	2	M	1	0	1	1	1
877	E	AUX				7	2	M	1	0	1	1	1
878	E	AUX				NA	NA	NA	0	0	0	0	NA
879	E	AUX				7	2	M	1	0	1	1	1
880	E	AUX				NA	NA	NA	0	0	0	0	NA
881	E	AUX				NA	NA	NA	0	0	0	0	NA
882	E	AUX				NA	NA	NA	0	0	0	0	NA
883	E	AUX				8	1	M	1	0	1	1	1
884	E	AUX				NA	NA	NA	0	0	0	0	NA
885	E	AUX				NA	NA	NA	0	0	0	0	NA
886	E	AUX				8	1	M	1	0	1	1	1
887	E	AUX				7	2	F	1	0	1	1	0
888	E	AUX				NA	NA	NA	0	0	0	0	NA
889	E	AUX				NA	NA	NA	0	0	0	0	NA
890	E	AUX				NA	NA	NA	0	0	0	0	NA
891	E	AUX				NA	NA	NA	0	0	0	0	NA
892	E	AUX				8	1	M	1	0	1	1	1
893	E	AUX				NA	NA	NA	0	0	0	0	NA
894	E	AUX				NA	NA	NA	0	0	0	0	NA
895	E	AUX				7	2	M	1	0	1	1	1
896	E	WT				NA	NA	NA	0	0	0	0	NA
897	E	WT				7	2	F	1	0	1	1	0
898	E	WT				NA	NA	NA	0	0	0	0	NA
899	E	WT				7	1	M	1	0	1	1	1
900	E	WT				8	2	M	1	0	1	1	1
901	E	WT				7	1	M	1	0	1	1	1
902	E	WT				9	2	F	1	0	1	1	0
903	E	WT				8	2	M	1	0	1	1	1
904	E	WT				7	1	M	1	0	1	1	1
905	E	WT				9	2	F	1	0	1	1	0
906	E	WT				NA	NA	NA	0	0	0	0	NA
907	E	WT				8	3	F	1	0	1	1	0
908	E	WT				8	2	M	1	0	1	1	1
909	E	WT				NA	NA	NA	0	0	0	0	NA
910	E	WT				6	1	M	1	0	1	1	1
911	E	WT				8	2	F	1	0	1	1	0
912	E	WT				8	1	M	1	0	1	1	1
913	E	WT				NA	NA	NA	0	0	0	0	NA
914	E	WT				8	1	M	1	0	1	1	1
915	E	WT				10	1	M	1	0	1	1	1
916	E	WT				NA	NA	NA	0	0	0	0	NA
917	E	WT				NA	NA	NA	0	0	0	0	NA
918	E	WT				8	2	F	1	0	1	1	0
919	E	WT				9	2	F	1	0	1	1	0
920	E	WT				7	2	F	1	0	1	1	0
921	E	WT				NA	NA	NA	0	0	0	0	NA
922	E	WT				8	1	M	1	0	1	1	1
923	E	WT				9	2	F	1	0	1	1	0
924	E	WT				11	2	F	1	0	1	1	0
925	E	WT				9	1	M	1	0	1	1	1
926	E	WT				9	1	M	1	0	1	1	1
927	E	WT				NA	NA	NA	0	0	0	0	NA
928	E	WT				10	2	M	1	0	1	1	1
929	E	WT				11	1	M	1	0	1	1	1
930	E	WT				10	2	M	1	0	1	1	1
931	E	WT				NA	NA	NA	0	0	0	0	NA
932	E	WT				9	2	F	1	0	1	1	0
933	E	WT				8	1	M	1	0	1	1	1
934	E	WT				7	2	M	1	0	1	1	1
935	E	WT				8	2	F	1	0	1	1	0
936	E	WT				8	3	F	1	0	1	1	0
937	E	WT				9	2	F	1	0	1	1	0
938	E	WT				9	2	F	1	0	1	1	0
939	E	WT				NA	NA	NA	0	0	0	0	NA
940	E	WT				7	2	M	1	0	1	1	1
941	E	WT				9	1	M	1	0	1	1	1
942	E	WT				NA	NA	NA	0	0	0	0	NA
943	E	WT				NA	NA	NA	0	0	0	0	NA
944	E	WT				NA	NA	NA	0	0	0	0	NA
945	E	WT				8	2	M	1	0	1	1	1
946	E	WT				NA	NA	NA	0	0	0	0	NA
947	E	WT				NA	NA	NA	0	0	0	0	NA
948	E	WT				10	1	F	1	0	1	1	0
949	E	WT				NA	NA	NA	0	0	0	0	NA
950	E	WT				9	1	M	1	0	1	1	1
951	E	WT				NA	NA	NA	0	0	0	0	NA
952	E	WT				10	2	M	1	0	1	1	1
953	E	WT				11	1	M	1	0	1	1	1
954	E	WT				10	2	M	1	0	1	1	1
955	E	WT				NA	NA	NA	0	0	0	0	NA
956	E	WT				9	2	F	1	0	1	1	0
957	E	WT				8	1	M	1	0	1	1	1
958	E	WT				7	2	M	1	0	1	1	1
959	E	WT				8	2	F	1	0	1	1	0
960	E	WT				8	3	F	1	0	1	1	0
961	E	WT				9	2	F	1	0	1	1	0
962	E	WT				9	2	F	1	0	1	1	0
963	E	WT				NA	NA	NA	0	0	0	0	NA
964	E	WT				7	2	M	1	0	1	1	1
965	E	WT				9	1	M	1	0	1	1	1
966	E	WT				NA	NA	NA	0	0	0	0	NA
967	E	WT				8	2	F	1	0	1	1	0
968	F	WT	44613	44615	F	6	2	F		0	1	1	0
969	F	WT	x	NA	NA	NA	NA	NA	1	0	0	0	NA
970	F	WT	x	NANA-Jan		NA	NA	NA	1	0	0	0	NA
971	F	WT	22/NA2/2NA24	24/NA2/2NA24	F	7	2	F		0	1	1	0
972	F	WT	23/NA2/2NA24	25/NA2/2NA24	F	8	2	F		0	1	1	0
973	F	WT	44614	24/NA2/2NA24	F	7	2	F		0	1	1	0
974	F	WT	x	24/NA2/2NA24	F	NA	NA	F	1	0	0	0	0
975	F	WT	23/NA2/2NA24	24/NA2/2NA24	F	8	1	F		0	1	1	0
976	F	WT	24/NA2/2NA24	44619	M	9	3	M		0	1	1	1
977	F	WT	27/NA2/2NA24	null	F	12	NA	F	1	0	1	0	0
978	F	WT	44614	44616	F	7	2	F		0	1	1	0
979	F	WT	x	NA	NA	NA	NA	NA	1	0	0	0	NA
980	F	WT	x	NANA-Jan	NA	NA	NA	NA	1	0	0	0	NA
981	F	WT	22/NA2/2NA24	24/NA2/2NA24	F	7	2	F		0	1	1	0
982	F	WT	22/NA2/2NA24	24/NA2/2NA24	M	7	2	M		0	1	1	1
983	F	WT	22/NA2/2NA24	24/NA2/2NA24	F	7	2	F		0	1	1	0
984	F	WT	21/NA2/2NA24	24/NA2/2NA24	M	6	3	M		0	1	1	1
985	F	WT	21/NA2/2NA24	23/NA2/2NA24	M	6	2	M		0	1	1	1
986	F	WT	44614	44616	M	7	2	M		0	1	1	1
987	F	WT	x	NANA-Jan	NA	NA	NA	NA	1	0	0	0	NA
988	F	WT	23/NA2/2NA24	25/NA2/2NA24	F	8	2	F		0	1	1	0
989	F	WT	24/NA2/2NA24	28/NA2/2NA24	F	9	4	F		0	1	1	0
990	F	WT	21/NA2/2NA24	23/NA2/2NA24	F	6	2	F		0	1	1	0
991	F	WT	44615	44616	F	8	1	F		0	1	1	0
992	F	AUX	2025-02-24	null	0	9	NA	NA	1	0	1	0	NA
993	F	AUX	2025-02-23	null	0	8	NA	NA	1	0	1	0	NA
994	F	AUX	23/02/22	2025-02-25	F	8	2	F		0	1	1	0
995	F	AUX	2025-02-22	44616	M	7	2	M		0	1	1	1
996	F	AUX	2025-02-23	null	0	8	NA	NA	1	0	1	0	NA
997	F	AUX	2025-02-24	null	0	9	NA	NA	1	0	1	0	NA
998	F	AUX	24/02/22	null	0	9	NA	NA	1	0	1	0	NA
999	F	AUX	2025-02-24	null	0	9	NA	NA	1	0	1	0	NA
1000	F	AUX	2025-02-22	44615	M	7	1	M		0	1	1	1
1001	F	AUX	x	null	0	NA	NA	NA	1	0	0	0	NA
1002	F	AUX	2025-02-22	2025-02-24	0	7	2	NA		0	1	1	NA
1003	F	AUX	44614	44616	0	7	2	NA		0	1	1	NA
1004	F	AUX	x	null	0	NA	NA	NA	1	0	0	0	NA
1005	F	AUX	2025-02-22	null	0	7	NA	NA	1	0	1	0	NA
1006	F	AUX	2025-02-22	null	0	7	NA	NA	1	0	1	0	NA
1007	F	AUX	44615	44617	F	8	2	F		0	1	1	0
1008	F	AUX	x	null	0	NA	NA	NA	1	0	0	0	NA
1009	F	AUX	2025-02-22	44616	M	7	2	M		0	1	1	1
1010	F	AUX	x	null	0	NA	NA	NA	1	0	0	0	NA
1011	F	AUX	2025-02-23	2025-02-24	F	8	1	F		0	1	1	0
1012	F	AUX	2025-02-24	44617	M	9	1	M		0	1	1	1
1013	F	AUX	x	null	0	NA	NA	NA	1	0	0	0	NA
1014	F	AUX	x	null	0	NA	NA	NA	1	0	0	0	NA
1015	F	AUX	44615	44617	F	8	2	F		0	1	1	0
1016	G	WT	22/NA2/2NA24	24/NA2/2NA24	M	5	2	M		0	1	1	1
1017	G	WT	23/NA2/2NA24	24/NA2/2NA24	M	6	1	M		0	1	1	1
1018	G	WT	24/NA2/2NA24	27/NA2/2NA24	F	7	3	F		0	1	1	0
1019	G	WT	23/NA2/2NA24	24/NA2/2NA24	M	6	1	M		0	1	1	1
1020	G	WT	23/NA2/2NA24	44616	F	6	1	F		0	1	1	0
1021	G	WT	24/NA2/2NA24	null		7	NA	NA	1	0	1	0	NA
1022	G	WT	24/NA2/2NA24	25/NA2/2NA24	M	7	1	M		0	1	1	1
1023	G	WT	24/NA2/2NA24	27/NA2/2NA24	F	7	3	F		0	1	1	0
1024	G	WT	24/NA2/2NA24	25/NA2/2NA24	M	7	1	M		0	1	1	1
1025	G	WT	24/NA2/2NA24	27/NA2/2NA24	F	7	3	F		0	1	1	0
1026	G	WT	22/NA2/2NA24	44616	M	5	2	M		0	1	1	1
1027	G	WT	24/NA2/2NA24	null	NA	7	NA	NA	1	0	1	0	NA
1028	G	WT	44615	44616	M	6	1	M		0	1	1	1
1029	G	WT	x	NA	NA	NA	NA	NA	1	0	0	0	NA
1030	G	WT	x	NA	NA	NA	NA	NA	1	0	0	0	NA
1031	G	WT	x	NANA-Jan	NA	NA	NA	NA	1	0	0	0	NA
1032	G	WT	44614	44616	F	5	2	F		0	1	1	0
1033	G	WT	x	NANA-Jan	NA	NA	NA	NA	1	0	0	0	NA
1034	G	WT	23/NA2/2NA24	25/NA2/2NA24	M	6	2	M		0	1	1	1
1035	G	WT	24/NA2/2NA24	27/NA2/2NA24	F	7	3	F		0	1	1	0
1036	G	WT	25/NA2/2NA24	28/NA2/2NA24	F	8	3	F		0	1	1	0
1037	G	WT	23/NA2/2NA24	25/NA2/2NA24	F	6	2	F		0	1	1	0
1038	G	WT	23/NA2/2NA24	25/NA2/2NA24	M	6	2	M		0	1	1	1
1039	G	WT	44619	4462NA	M	10	1	M		0	1	1	1
1040	G	AUX	x	0	0	NA	NA	NA	1	0	0	0	NA
1041	G	AUX	x	0	0	NA	NA	NA	1	0	0	0	NA
1042	G	AUX	2025-02-25	NULL	0	8	NA	NA	1	0	1	0	NA
1043	G	AUX	44615	44616	M	6	1	M		0	1	1	1
1044	G	AUX	x	00-Jan	0	NA	NA	NA	1	0	0	0	NA
1045	G	AUX	2025-02-25	44619	F	8	2	F		0	1	1	0
1046	G	AUX	2025-02-27	NULL	0	10	NA	NA	1	0	1	0	NA
1047	G	AUX	2025-02-23	44616	M	6	1	M		0	1	1	1
1048	G	AUX	2025-02-24	NULL	0	7	NA	NA	1	0	1	0	NA
1049	G	AUX	2025-02-28	NULL	0	11	NA	NA	1	0	1	0	NA
1050	G	AUX	2025-02-23	44616	M	6	1	M		0	1	1	1
1051	G	AUX	2025-02-23	null	0	6	NA	NA	1	0	1	0	NA
1052	G	AUX	2025-02-23	NULL	0	6	NA	NA	1	0	1	0	NA
1053	G	AUX	2025-02-22	2025-02-24	M	5	2	M		0	1	1	1
1054	G	AUX	2025-02-23	44616	F	6	1	F		0	1	1	0
1055	G	AUX	2025-02-23	NULL	0	6	NA	NA	1	0	1	0	NA
1056	G	AUX	44616	NULL	0	7	NA	NA	1	0	1	0	NA
1057	G	AUX	x	0	0	NA	NA	NA	1	0	0	0	NA
1058	G	AUX	44615	NULL	0	6	NA	NA	1	0	1	0	NA
1059	G	AUX	x	0	0	NA	NA	NA	1	0	0	0	NA
1060	G	AUX	x	0	0	NA	NA	NA	1	0	0	0	NA
1061	G	AUX	2025-02-23	NULL	0	6	NA	NA		1	1	0	NA
1062	G	AUX	2025-02-23	NULL	0	6	NA	NA		1	1	0	NA
1063	G	AUX	44615	44616	F	6	1	F		0	1	1	0
1064	G	AUX	2025-02-25	2025-02-27	F	8	2	F		0	1	1	0
1065	G	AUX	2025-02-24	2025-02-26	M	7	2	M		0	1	1	1
1066	G	AUX	2025-02-22	2025-02-24	M	5	2	M		0	1	1	1
1067	G	AUX	2025-02-25	2025-02-27	F	8	2	F		0	1	1	0
1068	G	AUX	2025-02-23	2025-02-24	F	6	1	F		0	1	1	0
1069	G	AUX	2025-02-23	2025-02-24	F	6	1	F		0	1	1	0
1070	G	AUX	2025-02-24	2025-02-26	M	7	2	M		0	1	1	1
1071	G	AUX	44619	44620	M	10	1	M		0	1	1	1
1072	G	AUX	x	null	0	NA	NA	NA	1	0	0	0	NA
1073	G	AUX	2025-02-27	null	0	10	NA	NA	1	0	1	0	NA
1074	G	AUX	2025-02-25	2025-02-27	F	8	2	F		0	1	1	0
1075	G	AUX	2025-02-23	2025-02-27	F	6	4	F		0	1	1	0
1076	G	AUX	2025-02-23	2025-02-27	F	6	4	F		0	1	1	0
1077	G	AUX	2025-02-23	2025-02-24	F	6	1	F		0	1	1	0
1078	G	AUX	2025-02-27	2025-02-28	F	10	1	F		0	1	1	0
1079	G	AUX	44617	44619	F	8	2	F		0	1	1	0
1080	G	AUX	x	null	0	NA	NA	NA	1	0	0	0	NA
1081	G	AUX	44615	44617	M	6	2	M		0	1	1	1
1082	G	AUX	x	null	0	NA	NA	NA	1	0	0	0	NA
1083	G	AUX	2025-02-23	2025-02-27	F	6	4	F		0	1	1	0
1084	G	AUX	2025-02-23	2025-02-25	M	6	2	M		0	1	1	1
1085	G	AUX	2025-02-24	2025-02-26	M	7	2	M		0	1	1	1
1086	G	AUX	2025-02-25	2025-02-27	F	8	2	F		0	1	1	0
1087	G	AUX	44615	44619	M	6	4	M		0	1	1	1
1088	H	WT	6	2	F	6	2	F		0	1	1	0
1089	H	WT	NA	NA	NA	NA	NA	NA	1	0	0	0	NA
1090	H	WT	NA	NA	NA	NA	NA	NA	1	0	0	0	NA
1091	H	WT	7	2	F	7	2	F		0	1	1	0
1092	H	WT	8	2	F	8	2	F		0	1	1	0
1093	H	WT	7	2	F	7	2	F		0	1	1	0
1094	H	WT	8	2	F	8	2	F		0	1	1	0
1095	H	WT	8	1	F	8	1	F		0	1	1	0
1096	H	WT	9	3	M	9	3	M		0	1	1	1
1097	H	WT	12	2	F	12	2	F		0	1	1	0
1098	H	WT	7	2	F	7	2	F		0	1	1	0
1099	H	WT	NA	NA	NA	NA	NA	NA	1	0	0	0	NA
1100	H	WT	NA	NA	NA	NA	NA	NA		1	0	0	NA
1101	H	WT	7	2	F	7	2	F		0	1	1	0
1102	H	WT	7	2	M	7	2	M		0	1	1	1
1103	H	WT	7	2	F	7	2	F		0	1	1	0
1104	H	WT	NA	NA	NA	NA	NA	NA	1	0	0	0	NA
1105	H	WT	6	2	M	6	2	M		0	1	1	1
1106	H	WT	7	2	M	7	2	M		0	1	1	1
1107	H	WT	NA	NA	NA	NA	NA	NA		1	0	0	NA
1108	H	WT	8	2	F	8	2	F		0	1	1	0
1109	H	WT	9	4	F	9	4	F		0	1	1	0
1110	H	WT	6	2	F	6	2	F		0	1	1	0
1111	H	WT	8	1	F	8	1	F		0	1	1	0
1112	I	WT	5	2	M	5	2	M		0	1	1	1
1113	I	WT	6	1	M	6	1	M		0	1	1	1
1114	I	WT	7	3	F	7	3	F		0	1	1	0
1115	I	WT	6	1	M	6	1	M		0	1	1	1
1116	I	WT	6	1	F	6	1	F		0	1	1	0
1117	I	WT	7	NA	NA	7	NA	NA	1	0	1	0	NA
1118	I	WT	7	1	M	7	1	M		0	1	1	1
1119	I	WT	7	3	F	7	3	F		0	1	1	0
1120	I	WT	7	1	M	7	1	M		0	1	1	1
1121	I	WT	7	3	F	7	3	F		0	1	1	0
1122	I	WT	5	2	M	5	2	M		0	1	1	1
1123	I	WT	7	NA	NA	7	NA	NA		1	1	0	NA
1124	I	WT	6	1	M	6	1	M		0	1	1	1
1125	I	WT	NA	NA	NA	NA	NA	NA		1	0	0	NA
1126	I	WT	NA	NA	NA	NA	NA	NA	1	0	0	0	NA
1127	I	WT	NA	NA	NA	NA	NA	NA		1	0	0	NA
1128	I	WT	5	2	F	5	2	F		0	1	1	0
1129	I	WT	NA	NA	NA	NA	NA	NA	1	0	0	0	NA
1130	I	WT	6	2	M	6	2	M		0	1	1	1
1131	I	WT	7	3	F	7	3	F		0	1	1	0
1132	I	WT	8	3	F	8	3	F		0	1	1	0
1133	I	WT	6	2	F	6	2	F		0	1	1	0
1134	I	WT	6	2	M	6	2	M		0	1	1	1
1135	I	WT	1NA	1	M	10	1	M		0	1	1	1
1136	H	AUX	9	0	0	9	NA	NA	1	0	1	0	NA
1137	H	AUX	8	0	0	8	NA	NA		1	1	0	NA
1138	H	AUX	8	2	F	8	2	F		0	1	1	0
1139	H	AUX	7	2	M	7	2	M		0	1	1	1
1140	H	AUX	8	0	0	8	NA	NA	1	0	1	0	NA
1141	H	AUX	9	0	0	9	NA	NA	1	0	1	0	NA
1142	H	AUX	9	0	0	9	NA	NA	1	0	1	0	NA
1143	H	AUX	9	0	0	9	NA	NA		1	1	0	NA
1144	H	AUX	7	1	M	7	1	M		0	1	1	1
1145	H	AUX	0	0	0	NA	NA	NA		1	0	0	NA
1146	H	AUX	7	2	M	7	2	M		0	1	1	1
1147	H	AUX	7	2	F	7	2	F		0	1	1	0
1148	H	AUX	0	0	0	NA	NA	NA	1	0	0	0	NA
1149	H	AUX	7	0	0	7	NA	NA	1	0	1	0	NA
1150	H	AUX	7	0	0	7	NA	NA	1	0	1	0	NA
1151	H	AUX	8	2	F	8	2	F		0	1	1	0
1152	H	AUX	0	0	0	NA	NA	NA	1	0	0	0	NA
1153	H	AUX	7	2	M	7	2	M		0	1	1	1
1154	H	AUX	0	0	0	NA	NA	NA	1	0	0	0	NA
1155	H	AUX	8	1	F	8	1	F		0	1	1	0
1156	H	AUX	9	1	M	9	1	M		0	1	1	1
1157	H	AUX	0	0	0	NA	NA	NA	1	0	0	0	NA
1158	H	AUX	0	0	0	NA	NA	NA		1	0	0	NA
1159	H	AUX	8	2	F	8	2	F		0	1	1	0
1160	I	AUX	0	0	0	NA	NA	NA	1	0	0	0	NA
1161	I	AUX	0	0	0	NA	NA	NA		1	0	0	NA
1162	I	AUX	8	0	0	8	NA	NA	1	0	1	0	NA
1163	I	AUX	6	1	M	6	1	M		0	1	1	1
1164	I	AUX	0	0	0	NA	NA	NA	1	0	0	0	NA
1165	I	AUX	8	2	F	8	2	F		0	1	1	0
1166	I	AUX	10	0	0	10	NA	NA		1	1	0	NA
1167	I	AUX	6	1	M	6	1	M		0	1	1	1
1168	I	AUX	7	0	0	7	NA	NA	1	0	1	0	NA
1169	I	AUX	11	0	0	11	NA	NA	1	0	1	0	NA
1170	I	AUX	6	1	M	6	1	M		0	1	1	1
1171	I	AUX	6	1	0	6	1	NA	1	0	1	0	NA
1172	I	AUX	6	0	0	6	NA	NA	1	0	1	0	NA
1173	I	AUX	5	2	M	5	2	M		0	1	1	1
1174	I	AUX	6	1	F	6	1	F		0	1	1	0
1175	I	AUX	6	0	0	6	NA	NA		1	1	0	NA
1176	I	AUX	7	0	0	7	NA	NA		1	1	0	NA
1177	I	AUX	0	0	0	NA	NA	NA		1	0	0	NA
1178	I	AUX	6	0	0	6	NA	NA		1	1	0	NA
1179	I	AUX	0	0	0	NA	NA	NA		1	0	0	NA
1180	I	AUX	0	0	0	NA	NA	NA	1	0	0	0	NA
1181	I	AUX	6	0	0	6	NA	NA	1	0	1	0	NA
1182	I	AUX	6	0	0	6	NA	NA	1	0	1	0	NA
1183	I	AUX	6	1	F	6	1	F		0	1	1	0
1184	I	AUX	8	2	F	8	2	F		0	1	1	0
1185	I	AUX	7	2	M	7	2	M		0	1	1	1
1186	I	AUX	5	2	M	5	2	M		0	1	1	1
1187	I	AUX	8	2	F	8	2	F		0	1	1	0
1188	I	AUX	6	1	F	6	1	F		0	1	1	0
1189	I	AUX	6	1	F	6	1	F		0	1	1	0
1190	I	AUX	7	2	M	7	2	M		0	1	1	1
1191	I	AUX	10	1	M	10	1	M		0	1	1	1
1192	I	AUX	0	0	0	NA	NA	NA	1	0	0	0	NA
1193	I	AUX	10	0	0	10	NA	NA	1	0	1	0	NA
1194	I	AUX	8	2	F	8	2	F		0	1	1	0
1195	I	AUX	6	4	F	6	4	F		0	1	1	0
1196	I	AUX	6	4	F	6	4	F		0	1	1	0
1197	I	AUX	6	1	F	6	1	F		0	1	1	0
1198	I	AUX	10	1	F	10	1	F		0	1	1	0
1199	I	AUX	8	2	F	8	2	F		0	1	1	0
1200	I	AUX	0	0	0	NA	NA	NA	1	0	0	0	NA
1201	I	AUX	6	2	M	6	2	M		0	1	1	1
1202	I	AUX	0	0	0	NA	NA	NA		1	0	0	NA
1203	I	AUX	6	4	F	6	4	F		0	1	1	0
1204	I	AUX	6	2	M	6	2	M		0	1	1	1
1205	I	AUX	7	2	M	7	2	M		0	1	1	1
1206	I	AUX	8	2	F	8	2	F		0	1	1	0
1207	I	AUX	6	4	M	6	4	M		0	1	1	1
1208	J	WT	6	3	M	6	3	M		0	1	1	1
1209	J	WT	6	2	M	6	2	M		0	1	1	1
1210	J	WT	6	3	M	6	3	M		0	1	1	1
1211	J	WT	6	1	M	6	1	M		0	1	1	1
1212	J	WT	6	2	M	6	2	M		0	1	1	1
1213	J	WT	6	1	M	6	1	M		0	1	1	1
1214	J	WT	6	3	M	6	3	M		0	1	1	1
1215	J	WT	6	2	M	6	2	M		0	1	1	1
1216	J	WT	6	2	M	6	2	M		0	1	1	1
1217	J	WT	6	3	M	6	3	M		0	1	1	1
1218	J	WT	6	3	M	6	3	M		0	1	1	1
1219	J	WT	6	3	M	6	3	M		0	1	1	1
1220	J	WT	6	1	M	6	1	M		0	1	1	1
1221	J	WT	6	1	M	6	1	M		0	1	1	1
1222	J	WT	6	2	M	6	2	M		0	1	1	1
1223	J	WT	6	2	M	6	2	M		0	1	1	1
1224	J	WT	6	2	M	6	2	M		0	1	1	1
1225	J	WT	6	1	M	6	1	M		0	1	1	1
1226	J	WT	6	1	M	6	1	M		0	1	1	1
1227	J	WT	6	1	M	6	1	M		0	1	1	1
1228	J	WT	6	2	M	6	2	M		0	1	1	1
1229	J	WT	6	3	M	6	3	M		0	1	1	1
1230	J	WT	6	3	M	6	3	M		0	1	1	1
1231	J	WT	6	2	M	6	2	M		0	1	1	1
1232	J	WT	6	3	M	6	3	M		0	1	1	1
1233	J	WT	6	3	M	6	3	M		0	1	1	1
1234	J	WT	6	3	M	6	3	M		0	1	1	1
1235	J	WT	6	1	M	6	1	M		0	1	1	1
1236	J	WT	6	2	M	6	2	M		0	1	1	1
1237	J	WT	6	2	M	6	2	M		0	1	1	1
1238	J	WT	6	2	M	6	2	M		0	1	1	1
1239	J	WT	6	1	M	6	1	M		0	1	1	1
1240	J	WT	6	2	M	6	2	M		0	1	1	1
1241	J	WT	6	2	M	6	2	M		0	1	1	1
1242	J	WT	6	2	M	6	2	M		0	1	1	1
1243	J	WT	6	2	M	6	2	M		0	1	1	1
1244	J	WT	6	2	M	6	2	M		0	1	1	1
1245	J	WT	6	2	M	6	2	M		0	1	1	1
1246	J	WT	6	2	M	6	2	M		0	1	1	1
1247	J	WT	6	2	M	6	2	M		0	1	1	1
1248	J	WT	6	2	M	6	2	M		0	1	1	1
1249	J	WT	6	2	M	6	2	M		0	1	1	1
1250	J	WT	6	2	M	6	2	M		0	1	1	1
1251	J	WT	6	2	M	6	2	M		0	1	1	1
1252	J	WT	6	2	M	6	2	M		0	1	1	1
1253	J	WT	6	2	M	6	2	M		0	1	1	1
1254	J	WT	6	2	M	6	2	M		0	1	1	1
1255	J	WT	6	2	M	6	2	M		0	1	1	1
1256	J	WT	6	2	M	6	2	M		0	1	1	1
1257	J	WT	6	2	M	6	2	M		0	1	1	1
1258	J	WT	6	2	M	6	2	M		0	1	1	1
1259	J	WT	6	2	M	6	2	M		0	1	1	1
1260	J	WT	6	2	M	6	2	M		0	1	1	1
1261	J	WT	6	2	M	6	2	M		0	1	1	1
1262	J	WT	6	2	M	6	2	M		0	1	1	1
1263	J	WT	6	2	M	6	2	M		0	1	1	1
1264	J	WT	6	2	M	6	2	M		0	1	1	1
1265	J	WT	6	3	M	6	3	M		0	1	1	1
1266	J	WT	6	3	M	6	3	M		0	1	1	1
1267	J	WT	6	3	M	6	3	M		0	1	1	1
1268	J	WT	6	3	M	6	3	M		0	1	1	1
1269	J	WT	6	3	M	6	3	M		0	1	1	1
1270	J	WT	7	3	M	7	3	M		0	1	1	1
1271	J	WT	7	2	M	7	2	M		0	1	1	1
1272	J	WT	7	2	M	7	2	M		0	1	1	1
1273	J	WT	7	3	M	7	3	M		0	1	1	1
1274	J	WT	7	2	M	7	2	M		0	1	1	1
1275	J	WT	7	3	M	7	3	M		0	1	1	1
1276	J	WT	7	2	M	7	2	M		0	1	1	1
1277	J	WT	7	3	M	7	3	M		0	1	1	1
1278	J	WT	7	2	M	7	2	M		0	1	1	1
1279	J	WT	7	2	M	7	2	M		0	1	1	1
1280	J	WT	1NA	3	M	10	3	M		0	1	1	1
1281	J	WT	6	3	F	6	3	F		0	1	1	0
1282	J	WT	6	2	F	6	2	F		0	1	1	0
1283	J	WT	6	2	F	6	2	F		0	1	1	0
1284	J	WT	6	3	F	6	3	F		0	1	1	0
1285	J	WT	6	3	F	6	3	F		0	1	1	0
1286	J	WT	6	3	F	6	3	F		0	1	1	0
1287	J	WT	6	2	F	6	2	F		0	1	1	0
1288	J	WT	6	2	F	6	2	F		0	1	1	0
1289	J	WT	6	2	F	6	2	F		0	1	1	0
1290	J	WT	6	3	F	6	3	F		0	1	1	0
1291	J	WT	7	3	F	7	3	F		0	1	1	0
1292	J	WT	7	3	F	7	3	F		0	1	1	0
1293	J	WT	7	2	F	7	2	F		0	1	1	0
1294	J	WT	7	2	F	7	2	F		0	1	1	0
1295	J	WT	7	2	F	7	2	F		0	1	1	0
1296	J	WT	7	3	F	7	3	F		0	1	1	0
1297	J	WT	7	2	F	7	2	F		0	1	1	0
1298	J	WT	7	3	F	7	3	F		0	1	1	0
1299	J	WT	7	3	F	7	3	F		0	1	1	0
1300	J	WT	7	3	F	7	3	F		0	1	1	0
1301	J	WT	7	3	F	7	3	F		0	1	1	0
1302	J	WT	7	3	F	7	3	F		0	1	1	0
1303	J	WT	7	2	F	7	2	F		0	1	1	0
1304	J	WT	7	3	F	7	3	F		0	1	1	0
1305	J	WT	7	3	F	7	3	F		0	1	1	0
1306	J	WT	7	2	F	7	2	F		0	1	1	0
1307	J	WT	7	3	F	7	3	F		0	1	1	0
1308	J	WT	7	3	F	7	3	F		0	1	1	0
1309	J	WT	7	2	F	7	2	F		0	1	1	0
1310	J	WT	7	2	F	7	2	F		0	1	1	0
1311	J	WT	7	3	F	7	3	F		0	1	1	0
1312	J	WT	7	3	F	7	3	F		0	1	1	0
1313	J	WT	7	3	F	7	3	F		0	1	1	0
1314	J	WT	7	2	F	7	2	F		0	1	1	0
1315	J	WT	7	2	F	7	2	F		0	1	1	0
1316	J	WT	7	2	F	7	2	F		0	1	1	0
1317	J	WT	7	2	F	7	2	F		0	1	1	0
1318	J	WT	7	2	F	7	2	F		0	1	1	0
1319	J	WT	7	2	F	7	2	F		0	1	1	0
1320	J	WT	7	2	F	7	2	F		0	1	1	0
1321	J	WT	8	2	F	8	2	F		0	1	1	0
1322	J	WT	8	2	F	8	2	F		0	1	1	0
1323	J	WT	1NA	2	F	10	2	F		0	1	1	0
1324	J	WT	1NA	2	F	10	2	F		0	1	1	0
1325	K	WT	7	2	M	7	2	M		0	1	1	1
1326	K	WT	7	2	M	7	2	M		0	1	1	1
1327	K	WT	7	2	M	7	2	M		0	1	1	1
1328	K	WT	7	2	M	7	2	M		0	1	1	1
1329	K	WT	7	2	M	7	2	M		0	1	1	1
1330	K	WT	7	2	M	7	2	M		0	1	1	1
1331	K	WT	7	2	M	7	2	M		0	1	1	1
1332	K	WT	7	2	M	7	2	M		0	1	1	1
1333	K	WT	7	2	M	7	2	M		0	1	1	1
1334	K	WT	7	2	M	7	2	M		0	1	1	1
1335	K	WT	7	2	M	7	2	M		0	1	1	1
1336	K	WT	7	2	M	7	2	M		0	1	1	1
1337	K	WT	7	2	M	7	2	M		0	1	1	1
1338	K	WT	7	2	M	7	2	M		0	1	1	1
1339	K	WT	7	2	M	7	2	M		0	1	1	1
1340	K	WT	7	2	M	7	2	M		0	1	1	1
1341	K	WT	7	2	M	7	2	M		0	1	1	1
1342	K	WT	7	2	M	7	2	M		0	1	1	1
1343	K	WT	7	2	M	7	2	M		0	1	1	1
1344	K	WT	7	2	M	7	2	M		0	1	1	1
1345	K	WT	7	2	M	7	2	M		0	1	1	1
1346	K	WT	7	2	M	7	2	M		0	1	1	1
1347	K	WT	7	2	M	7	2	M		0	1	1	1
1348	K	WT	7	2	M	7	2	M		0	1	1	1
1349	K	WT	7	2	M	7	2	M		0	1	1	1
1350	K	WT	7	2	M	7	2	M		0	1	1	1
1351	K	WT	7	2	M	7	2	M		0	1	1	1
1352	K	WT	7	2	M	7	2	M		0	1	1	1
1353	K	WT	7	2	M	7	2	M		0	1	1	1
1354	K	WT	7	2	M	7	2	M		0	1	1	1
1355	K	WT	7	2	M	7	2	M		0	1	1	1
1356	K	WT	7	2	M	7	2	M		0	1	1	1
1357	K	WT	7	2	M	7	2	M		0	1	1	1
1358	K	WT	7	2	M	7	2	M		0	1	1	1
1359	K	WT	7	2	M	7	2	M		0	1	1	1
1360	K	WT	7	2	M	7	2	M		0	1	1	1
1361	K	WT	7	2	M	7	2	M		0	1	1	1
1362	K	WT	7	2	M	7	2	M		0	1	1	1
1363	K	WT	7	2	M	7	2	M		0	1	1	1
1364	K	WT	7	2	M	7	2	M		0	1	1	1
1365	K	WT	7	2	M	7	2	M		0	1	1	1
1366	K	WT	7	2	M	7	2	M		0	1	1	1
1367	K	WT	7	2	M	7	2	M		0	1	1	1
1368	K	WT	7	2	M	7	2	M		0	1	1	1
1369	K	WT	7	2	M	7	2	M		0	1	1	1
1370	K	WT	7	2	M	7	2	M		0	1	1	1
1371	K	WT	7	2	M	7	2	M		0	1	1	1
1372	K	WT	7	2	M	7	2	M		0	1	1	1
1373	K	WT	7	2	M	7	2	M		0	1	1	1
1374	K	WT	7	2	M	7	2	M		0	1	1	1
1375	K	WT	7	2	M	7	2	M		0	1	1	1
1376	K	WT	7	2	M	7	2	M		0	1	1	1
1377	K	WT	7	2	M	7	2	M		0	1	1	1
1378	K	WT	7	2	M	7	2	M		0	1	1	1
1379	K	WT	7	2	M	7	2	M		0	1	1	1
1380	K	WT	7	2	M	7	2	M		0	1	1	1
1381	K	WT	7	2	M	7	2	M		0	1	1	1
1382	K	WT	7	2	M	7	2	M		0	1	1	1
1383	K	WT	7	2	M	7	2	M		0	1	1	1
1384	K	WT	7	2	M	7	2	M		0	1	1	1
1385	K	WT	7	2	M	7	2	M		0	1	1	1
1386	K	WT	7	2	M	7	2	M		0	1	1	1
1387	K	WT	7	3	M	7	3	M		0	1	1	1
1388	K	WT	7	3	M	7	3	M		0	1	1	1
1389	K	WT	7	3	M	7	3	M		0	1	1	1
1390	K	WT	7	1	M	7	1	M		0	1	1	1
1391	K	WT	7	2	M	7	2	M		0	1	1	1
1392	K	WT	7	1	M	7	1	M		0	1	1	1
1393	K	WT	7	1	M	7	1	M		0	1	1	1
1394	K	WT	7	2	M	7	2	M		0	1	1	1
1395	K	WT	7	3	M	7	3	M		0	1	1	1
1396	K	WT	8	3	M	8	3	M		0	1	1	1
1397	K	WT	8	1	M	8	1	M		0	1	1	1
1398	K	WT	8	2	M	8	2	M		0	1	1	1
1399	K	WT	8	1	M	8	1	M		0	1	1	1
1400	K	WT	8	2	M	8	2	M		0	1	1	1
1401	K	WT	1NA	3	M	10	3	M		0	1	1	1
1402	K	WT	1NA	2	M	10	2	M		0	1	1	1
1403	K	WT	1NA	2	M	10	2	M		0	1	1	1
1404	K	WT	1NA	1	M	10	1	M		0	1	1	1
1405	K	WT	1NA	3	M	10	3	M		0	1	1	1
1406	K	WT	1NA	1	M	10	1	M		0	1	1	1
1407	K	WT	1NA	3	M	10	3	M		0	1	1	1
1408	K	WT	1NA	2	M	10	2	M		0	1	1	1
1409	K	WT	1NA	3	M	10	3	M		0	1	1	1
1410	K	WT	1NA	2	M	10	2	M		0	1	1	1
1411	K	WT	1NA	3	M	10	3	M		0	1	1	1
1412	K	WT	1NA	1	M	10	1	M		0	1	1	1
1413	K	WT	7	1	F	7	1	F		0	1	1	0
1414	K	WT	7	1	F	7	1	F		0	1	1	0
1415	K	WT	7	3	F	7	3	F		0	1	1	0
1416	K	WT	7	1	F	7	1	F		0	1	1	0
1417	K	WT	7	1	F	7	1	F		0	1	1	0
1418	K	WT	7	3	F	7	3	F		0	1	1	0
1419	K	WT	8	1	F	8	1	F		0	1	1	0
1420	K	WT	8	2	F	8	2	F		0	1	1	0
1421	K	WT	8	3	F	8	3	F		0	1	1	0
1422	K	WT	8	3	F	8	3	F		0	1	1	0
1423	K	WT	8	2	F	8	2	F		0	1	1	0
1424	K	WT	8	3	F	8	3	F		0	1	1	0
1425	K	WT	8	3	F	8	3	F		0	1	1	0
1426	K	WT	8	1	F	8	1	F		0	1	1	0
1427	K	WT	8	1	F	8	1	F		0	1	1	0
1428	K	WT	8	1	F	8	1	F		0	1	1	0
1429	K	WT	8	3	F	8	3	F		0	1	1	0
1430	K	WT	8	3	F	8	3	F		0	1	1	0
1431	K	WT	8	3	F	8	3	F		0	1	1	0
1432	K	WT	8	2	F	8	2	F		0	1	1	0
1433	K	WT	8	1	F	8	1	F		0	1	1	0
1434	K	WT	8	1	F	8	1	F		0	1	1	0
1435	K	WT	8	3	F	8	3	F		0	1	1	0
1436	K	WT	8	1	F	8	1	F		0	1	1	0
1437	K	WT	8	3	F	8	3	F		0	1	1	0
1438	K	WT	8	3	F	8	3	F		0	1	1	0
1439	K	WT	1NA	1	F	10	1	F		0	1	1	0
1440	K	WT	1NA	2	F	10	2	F		0	1	1	0
1441	K	WT	1NA	1	F	10	1	F		0	1	1	0
1442	K	WT	1NA	1	F	10	1	F		0	1	1	0
1443	K	WT	1NA	1	F	10	1	F		0	1	1	0
1444	K	WT	1NA	3	F	10	3	F		0	1	1	0
1445	K	WT	1NA	1	F	10	1	F		0	1	1	0
1446	K	WT	1NA	1	F	10	1	F		0	1	1	0
1447	K	WT	1NA	2	F	10	2	F		0	1	1	0
1448	K	WT	1NA	1	F	10	1	F		0	1	1	0
1449	K	WT	1NA	3	F	10	3	F		0	1	1	0
1450	J	AUX	6	3	M	6	3	M		0	1	1	1
1451	J	AUX	6	1	M	6	1	M		0	1	1	1
1452	J	AUX	6	1	M	6	1	M		0	1	1	1
1453	J	AUX	6	2	M	6	2	M		0	1	1	1
1454	J	AUX	6	3	M	6	3	M		0	1	1	1
1455	J	AUX	6	3	M	6	3	M		0	1	1	1
1456	J	AUX	6	2	M	6	2	M		0	1	1	1
1457	J	AUX	6	3	M	6	3	M		0	1	1	1
1458	J	AUX	6	1	M	6	1	M		0	1	1	1
1459	J	AUX	6	2	M	6	2	M		0	1	1	1
1460	J	AUX	6	1	M	6	1	M		0	1	1	1
1461	J	AUX	6	2	M	6	2	M		0	1	1	1
1462	J	AUX	6	2	M	6	2	M		0	1	1	1
1463	J	AUX	6	1	M	6	1	M		0	1	1	1
1464	J	AUX	6	1	M	6	1	M		0	1	1	1
1465	J	AUX	6	1	M	6	1	M		0	1	1	1
1466	J	AUX	6	2	M	6	2	M		0	1	1	1
1467	J	AUX	6	2	M	6	2	M		0	1	1	1
1468	J	AUX	6	2	M	6	2	M		0	1	1	1
1469	J	AUX	6	1	M	6	1	M		0	1	1	1
1470	J	AUX	6	1	M	6	1	M		0	1	1	1
1471	J	AUX	6	1	M	6	1	M		0	1	1	1
1472	J	AUX	6	3	M	6	3	M		0	1	1	1
1473	J	AUX	6	1	M	6	1	M		0	1	1	1
1474	J	AUX	6	2	M	6	2	M		0	1	1	1
1475	J	AUX	6	1	M	6	1	M		0	1	1	1
1476	J	AUX	6	3	M	6	3	M		0	1	1	1
1477	J	AUX	6	2	M	6	2	M		0	1	1	1
1478	J	AUX	6	1	M	6	1	M		0	1	1	1
1479	J	AUX	6	2	M	6	2	M		0	1	1	1
1480	J	AUX	6	1	M	6	1	M		0	1	1	1
1481	J	AUX	6	2	M	6	2	M		0	1	1	1
1482	J	AUX	6	3	M	6	3	M		0	1	1	1
1483	J	AUX	6	3	M	6	3	M		0	1	1	1
1484	J	AUX	6	3	M	6	3	M		0	1	1	1
1485	J	AUX	6	1	M	6	1	M		0	1	1	1
1486	J	AUX	6	2	M	6	2	M		0	1	1	1
1487	J	AUX	6	3	M	6	3	M		0	1	1	1
1488	J	AUX	6	3	M	6	3	M		0	1	1	1
1489	J	AUX	6	2	M	6	2	M		0	1	1	1
1490	J	AUX	6	2	M	6	2	M		0	1	1	1
1491	J	AUX	6	2	M	6	2	M		0	1	1	1
1492	J	AUX	6	3	M	6	3	M		0	1	1	1
1493	J	AUX	6	2	M	6	2	M		0	1	1	1
1494	J	AUX	6	3	M	6	3	M		0	1	1	1
1495	J	AUX	6	2	M	6	2	M		0	1	1	1
1496	J	AUX	6	2	M	6	2	M		0	1	1	1
1497	J	AUX	6	3	M	6	3	M		0	1	1	1
1498	J	AUX	6	3	M	6	3	M		0	1	1	1
1499	J	AUX	6	2	M	6	2	M		0	1	1	1
1500	J	AUX	6	3	M	6	3	M		0	1	1	1
1501	J	AUX	6	2	M	6	2	M		0	1	1	1
1502	J	AUX	6	3	M	6	3	M		0	1	1	1
1503	J	AUX	6	2	M	6	2	M		0	1	1	1
1504	J	AUX	6	3	M	6	3	M		0	1	1	1
1505	J	AUX	6	3	M	6	3	M		0	1	1	1
1506	J	AUX	6	3	M	6	3	M		0	1	1	1
1507	J	AUX	6	2	M	6	2	M		0	1	1	1
1508	J	AUX	6	2	M	6	2	M		0	1	1	1
1509	J	AUX	6	2	M	6	2	M		0	1	1	1
1510	J	AUX	6	3	M	6	3	M		0	1	1	1
1511	J	AUX	6	2	M	6	2	M		0	1	1	1
1512	J	AUX	6	3	M	6	3	M		0	1	1	1
1513	J	AUX	6	3	M	6	3	M		0	1	1	1
1514	J	AUX	6	3	M	6	3	M		0	1	1	1
1515	J	AUX	6	2	M	6	2	M		0	1	1	1
1516	J	AUX	6	2	M	6	2	M		0	1	1	1
1517	J	AUX	6	3	M	6	3	M		0	1	1	1
1518	J	AUX	6	2	M	6	2	M		0	1	1	1
1519	J	AUX	6	2	M	6	2	M		0	1	1	1
1520	J	AUX	6	2	M	6	2	M		0	1	1	1
1521	J	AUX	6	3	M	6	3	M		0	1	1	1
1522	J	AUX	6	3	M	6	3	M		0	1	1	1
1523	J	AUX	6	2	M	6	2	M		0	1	1	1
1524	J	AUX	6	3	M	6	3	M		0	1	1	1
1525	J	AUX	6	3	M	6	3	M		0	1	1	1
1526	J	AUX	6	2	M	6	2	M		0	1	1	1
1527	J	AUX	6	2	M	6	2	M		0	1	1	1
1528	J	AUX	6	2	M	6	2	M		0	1	1	1
1529	J	AUX	6	2	M	6	2	M		0	1	1	1
1530	J	AUX	7	2	M	7	2	M		0	1	1	1
1531	J	AUX	7	2	M	7	2	M		0	1	1	1
1532	J	AUX	7	3	M	7	3	M		0	1	1	1
1533	J	AUX	7	2	M	7	2	M		0	1	1	1
1534	J	AUX	7	2	M	7	2	M		0	1	1	1
1535	J	AUX	7	3	M	7	3	M		0	1	1	1
1536	J	AUX	7	2	M	7	2	M		0	1	1	1
1537	J	AUX	7	3	M	7	3	M		0	1	1	1
1538	J	AUX	7	3	M	7	3	M		0	1	1	1
1539	J	AUX	7	2	M	7	2	M		0	1	1	1
1540	J	AUX	9	3	M	9	3	M		0	1	1	1
1541	J	AUX	9	3	M	9	3	M		0	1	1	1
1542	J	AUX	6	2	F	6	2	F		0	1	1	0
1543	J	AUX	6	3	F	6	3	F		0	1	1	0
1544	J	AUX	6	2	F	6	2	F		0	1	1	0
1545	J	AUX	6	2	F	6	2	F		0	1	1	0
1546	J	AUX	6	2	F	6	2	F		0	1	1	0
1547	J	AUX	6	3	F	6	3	F		0	1	1	0
1548	J	AUX	6	2	F	6	2	F		0	1	1	0
1549	J	AUX	6	2	F	6	2	F		0	1	1	0
1550	J	AUX	6	3	F	6	3	F		0	1	1	0
1551	J	AUX	6	3	F	6	3	F		0	1	1	0
1552	J	AUX	6	3	F	6	3	F		0	1	1	0
1553	J	AUX	6	3	F	6	3	F		0	1	1	0
1554	J	AUX	6	2	F	6	2	F		0	1	1	0
1555	J	AUX	6	3	F	6	3	F		0	1	1	0
1556	J	AUX	6	3	F	6	3	F		0	1	1	0
1557	J	AUX	6	2	F	6	2	F		0	1	1	0
1558	J	AUX	6	2	F	6	2	F		0	1	1	0
1559	J	AUX	6	2	F	6	2	F		0	1	1	0
1560	J	AUX	6	3	F	6	3	F		0	1	1	0
1561	J	AUX	6	3	F	6	3	F		0	1	1	0
1562	J	AUX	6	3	F	6	3	F		0	1	1	0
1563	J	AUX	6	3	F	6	3	F		0	1	1	0
1564	J	AUX	6	2	F	6	2	F		0	1	1	0
1565	J	AUX	6	3	F	6	3	F		0	1	1	0
1566	J	AUX	6	3	F	6	3	F		0	1	1	0
1567	J	AUX	6	2	F	6	2	F		0	1	1	0
1568	J	AUX	6	2	F	6	2	F		0	1	1	0
1569	J	AUX	6	3	F	6	3	F		0	1	1	0
1570	J	AUX	6	2	F	6	2	F		0	1	1	0
1571	J	AUX	6	2	F	6	2	F		0	1	1	0
1572	J	AUX	6	2	F	6	2	F		0	1	1	0
1573	J	AUX	6	2	F	6	2	F		0	1	1	0
1574	J	AUX	6	3	F	6	3	F		0	1	1	0
1575	J	AUX	6	3	F	6	3	F		0	1	1	0
1576	J	AUX	6	3	F	6	3	F		0	1	1	0
1577	J	AUX	6	3	F	6	3	F		0	1	1	0
1578	J	AUX	6	3	F	6	3	F		0	1	1	0
1579	J	AUX	6	3	F	6	3	F		0	1	1	0
1580	J	AUX	6	2	F	6	2	F		0	1	1	0
1581	J	AUX	6	3	F	6	3	F		0	1	1	0
1582	J	AUX	6	2	F	6	2	F		0	1	1	0
1583	J	AUX	6	3	F	6	3	F		0	1	1	0
1584	J	AUX	6	3	F	6	3	F		0	1	1	0
1585	J	AUX	6	3	F	6	3	F		0	1	1	0
1586	J	AUX	6	3	F	6	3	F		0	1	1	0
1587	J	AUX	6	3	F	6	3	F		0	1	1	0
1588	J	AUX	6	3	F	6	3	F		0	1	1	0
1589	J	AUX	6	3	F	6	3	F		0	1	1	0
1590	J	AUX	6	3	F	6	3	F		0	1	1	0
1591	J	AUX	6	3	F	6	3	F		0	1	1	0
1592	J	AUX	6	2	F	6	2	F		0	1	1	0
1593	J	AUX	6	3	F	6	3	F		0	1	1	0
1594	J	AUX	7	3	F	7	3	F		0	1	1	0
1595	J	AUX	7	2	F	7	2	F		0	1	1	0
1596	J	AUX	7	3	F	7	3	F		0	1	1	0
1597	J	AUX	7	2	F	7	2	F		0	1	1	0
1598	J	AUX	7	3	F	7	3	F		0	1	1	0
1599	J	AUX	7	2	F	7	2	F		0	1	1	0
1600	J	AUX	7	2	F	7	2	F		0	1	1	0
1601	J	AUX	7	3	F	7	3	F		0	1	1	0
1602	J	AUX	7	2	F	7	2	F		0	1	1	0
1603	J	AUX	7	2	F	7	2	F		0	1	1	0
1604	J	AUX	7	2	F	7	2	F		0	1	1	0
1605	J	AUX	7	2	F	7	2	F		0	1	1	0
1606	J	AUX	7	3	F	7	3	F		0	1	1	0
1607	J	AUX	7	2	F	7	2	F		0	1	1	0
1608	J	AUX	7	3	F	7	3	F		0	1	1	0
1609	J	AUX	7	3	F	7	3	F		0	1	1	0
1610	J	AUX	7	3	F	7	3	F		0	1	1	0
1611	J	AUX	7	3	F	7	3	F		0	1	1	0
1612	J	AUX	7	2	F	7	2	F		0	1	1	0
1613	J	AUX	7	3	F	7	3	F		0	1	1	0
1614	J	AUX	7	2	F	7	2	F		0	1	1	0
1615	J	AUX	7	3	F	7	3	F		0	1	1	0
1616	J	AUX	7	2	F	7	2	F		0	1	1	0
1617	J	AUX	7	3	F	7	3	F		0	1	1	0
1618	J	AUX	7	3	F	7	3	F		0	1	1	0
1619	J	AUX	7	3	F	7	3	F		0	1	1	0
1620	J	AUX	7	3	F	7	3	F		0	1	1	0
1621	J	AUX	7	2	F	7	2	F		0	1	1	0
1622	J	AUX	7	2	F	7	2	F		0	1	1	0
1623	J	AUX	7	2	F	7	2	F		0	1	1	0
1624	J	AUX	7	2	F	7	2	F		0	1	1	0
1625	J	AUX	7	2	F	7	2	F		0	1	1	0
1626	J	AUX	7	2	F	7	2	F		0	1	1	0
1627	J	AUX	7	2	F	7	2	F		0	1	1	0
1628	J	AUX	7	2	F	7	2	F		0	1	1	0
1629	J	AUX	7	2	F	7	2	F		0	1	1	0
1630	J	AUX	7	2	F	7	2	F		0	1	1	0
1631	J	AUX	7	2	F	7	2	F		0	1	1	0
1632	J	AUX	9	2	F	9	2	F		0	1	1	0
1633	J	AUX	9	2	F	9	2	F		0	1	1	0
1634	J	AUX	9	2	F	9	2	F		0	1	1	0
1635	J	AUX	9	2	F	9	2	F		0	1	1	0
1636	J	AUX	9	2	F	9	2	F		0	1	1	0
1637	J	AUX	9	2	F	9	2	F		0	1	1	0
1638	J	AUX	9	2	F	9	2	F		0	1	1	0
1639	K	AUX	6	1	M	6	1	M		0	1	1	1
1640	K	AUX	6	2	M	6	2	M		0	1	1	1
1641	K	AUX	6	1	M	6	1	M		0	1	1	1
1642	K	AUX	6	3	M	6	3	M		0	1	1	1
1643	K	AUX	6	2	M	6	2	M		0	1	1	1
1644	K	AUX	6	2	M	6	2	M		0	1	1	1
1645	K	AUX	6	3	M	6	3	M		0	1	1	1
1646	K	AUX	6	3	M	6	3	M		0	1	1	1
1647	K	AUX	6	3	M	6	3	M		0	1	1	1
1648	K	AUX	6	1	M	6	1	M		0	1	1	1
1649	K	AUX	6	1	M	6	1	M		0	1	1	1
1650	K	AUX	6	2	M	6	2	M		0	1	1	1
1651	K	AUX	6	2	M	6	2	M		0	1	1	1
1652	K	AUX	6	2	M	6	2	M		0	1	1	1
1653	K	AUX	6	1	M	6	1	M		0	1	1	1
1654	K	AUX	6	1	M	6	1	M		0	1	1	1
1655	K	AUX	6	1	M	6	1	M		0	1	1	1
1656	K	AUX	6	2	M	6	2	M		0	1	1	1
1657	K	AUX	6	3	M	6	3	M		0	1	1	1
1658	K	AUX	6	3	M	6	3	M		0	1	1	1
1659	K	AUX	6	2	M	6	2	M		0	1	1	1
1660	K	AUX	6	3	M	6	3	M		0	1	1	1
1661	K	AUX	6	3	M	6	3	M		0	1	1	1
1662	K	AUX	6	3	M	6	3	M		0	1	1	1
1663	K	AUX	6	1	M	6	1	M		0	1	1	1
1664	K	AUX	6	2	M	6	2	M		0	1	1	1
1665	K	AUX	6	2	M	6	2	M		0	1	1	1
1666	K	AUX	6	2	M	6	2	M		0	1	1	1
1667	K	AUX	6	1	M	6	1	M		0	1	1	1
1668	K	AUX	6	2	M	6	2	M		0	1	1	1
1669	K	AUX	6	2	M	6	2	M		0	1	1	1
1670	K	AUX	6	2	M	6	2	M		0	1	1	1
1671	K	AUX	6	2	M	6	2	M		0	1	1	1
1672	K	AUX	6	2	M	6	2	M		0	1	1	1
1673	K	AUX	6	2	M	6	2	M		0	1	1	1
1674	K	AUX	6	2	M	6	2	M		0	1	1	1
1675	K	AUX	6	2	M	6	2	M		0	1	1	1
1676	K	AUX	6	1	M	6	1	M		0	1	1	1
1677	K	AUX	6	2	M	6	2	M		0	1	1	1
1678	K	AUX	6	1	M	6	1	M		0	1	1	1
1679	K	AUX	6	3	M	6	3	M		0	1	1	1
1680	K	AUX	6	2	M	6	2	M		0	1	1	1
1681	K	AUX	6	2	M	6	2	M		0	1	1	1
1682	K	AUX	6	3	M	6	3	M		0	1	1	1
1683	K	AUX	6	3	M	6	3	M		0	1	1	1
1684	K	AUX	6	3	M	6	3	M		0	1	1	1
1685	K	AUX	6	1	M	6	1	M		0	1	1	1
1686	K	AUX	6	1	M	6	1	M		0	1	1	1
1687	K	AUX	6	2	M	6	2	M		0	1	1	1
1688	K	AUX	6	2	M	6	2	M		0	1	1	1
1689	K	AUX	6	2	M	6	2	M		0	1	1	1
1690	K	AUX	6	1	M	6	1	M		0	1	1	1
1691	K	AUX	6	1	M	6	1	M		0	1	1	1
1692	K	AUX	6	1	M	6	1	M		0	1	1	1
1693	K	AUX	6	2	M	6	2	M		0	1	1	1
1694	K	AUX	6	3	M	6	3	M		0	1	1	1
1695	K	AUX	6	3	M	6	3	M		0	1	1	1
1696	K	AUX	6	2	M	6	2	M		0	1	1	1
1697	K	AUX	7	3	M	7	3	M		0	1	1	1
1698	K	AUX	7	3	M	7	3	M		0	1	1	1
1699	K	AUX	7	3	M	7	3	M		0	1	1	1
1700	K	AUX	7	1	M	7	1	M		0	1	1	1
1701	K	AUX	7	2	M	7	2	M		0	1	1	1
1702	K	AUX	7	2	M	7	2	M		0	1	1	1
1703	K	AUX	7	2	M	7	2	M		0	1	1	1
1704	K	AUX	7	1	M	7	1	M		0	1	1	1
1705	K	AUX	7	2	M	7	2	M		0	1	1	1
1706	K	AUX	7	2	M	7	2	M		0	1	1	1
1707	K	AUX	7	2	M	7	2	M		0	1	1	1
1708	K	AUX	7	2	M	7	2	M		0	1	1	1
1709	K	AUX	7	2	M	7	2	M		0	1	1	1
1710	K	AUX	7	2	M	7	2	M		0	1	1	1
1711	K	AUX	7	2	M	7	2	M		0	1	1	1
1712	K	AUX	7	2	M	7	2	M		0	1	1	1
1713	K	AUX	7	1	M	7	1	M		0	1	1	1
1714	K	AUX	7	2	M	7	2	M		0	1	1	1
1715	K	AUX	7	1	M	7	1	M		0	1	1	1
1716	K	AUX	7	3	M	7	3	M		0	1	1	1
1717	K	AUX	7	2	M	7	2	M		0	1	1	1
1718	K	AUX	7	2	M	7	2	M		0	1	1	1
1719	K	AUX	7	3	M	7	3	M		0	1	1	1
1720	K	AUX	7	3	M	7	3	M		0	1	1	1
1721	K	AUX	7	3	M	7	3	M		0	1	1	1
1722	K	AUX	7	1	M	7	1	M		0	1	1	1
1723	K	AUX	7	1	M	7	1	M		0	1	1	1
1724	K	AUX	7	2	M	7	2	M		0	1	1	1
1725	K	AUX	7	2	M	7	2	M		0	1	1	1
1726	K	AUX	7	2	M	7	2	M		0	1	1	1
1727	K	AUX	7	1	M	7	1	M		0	1	1	1
1728	K	AUX	7	1	M	7	1	M		0	1	1	1
1729	K	AUX	6	2	F	6	2	F		0	1	1	0
1730	K	AUX	6	2	F	6	2	F		0	1	1	0
1731	K	AUX	6	2	F	6	2	F		0	1	1	0
1732	K	AUX	7	2	F	7	2	F		0	1	1	0
1733	K	AUX	7	2	F	7	2	F		0	1	1	0
1734	K	AUX	7	2	F	7	2	F		0	1	1	0
1735	K	AUX	7	2	F	7	2	F		0	1	1	0
1736	K	AUX	7	2	F	7	2	F		0	1	1	0
1737	K	AUX	7	2	F	7	2	F		0	1	1	0
1738	K	AUX	7	2	F	7	2	F		0	1	1	0
1739	K	AUX	7	2	F	7	2	F		0	1	1	0
1740	K	AUX	7	2	F	7	2	F		0	1	1	0
1741	K	AUX	7	2	F	7	2	F		0	1	1	0
1742	K	AUX	7	2	F	7	2	F		0	1	1	0
1743	K	AUX	7	2	F	7	2	F		0	1	1	0
1744	K	AUX	7	2	F	7	2	F		0	1	1	0
1745	K	AUX	7	2	F	7	2	F		0	1	1	0
1746	K	AUX	7	2	F	7	2	F		0	1	1	0
1747	K	AUX	7	2	F	7	2	F		0	1	1	0
1748	K	AUX	7	2	F	7	2	F		0	1	1	0
1749	K	AUX	7	2	F	7	2	F		0	1	1	0
1750	K	AUX	7	2	F	7	2	F		0	1	1	0
1751	K	AUX	7	2	F	7	2	F		0	1	1	0
1752	K	AUX	7	2	F	7	2	F		0	1	1	0
1753	K	AUX	7	2	F	7	2	F		0	1	1	0
1754	K	AUX	7	2	F	7	2	F		0	1	1	0
1755	K	AUX	9	2	F	9	2	F		0	1	1	0
1756	K	AUX	9	2	F	9	2	F		0	1	1	0
1757	K	AUX	9	2	F	9	2	F		0	1	1	0
1758	K	AUX	9	2	F	9	2	F		0	1	1	0
1759	K	AUX	9	2	F	9	2	F		0	1	1	0
1760	K	AUX	9	2	F	9	2	F		0	1	1	0
1761	K	AUX	9	2	F	9	2	F		0	1	1	0
1762	K	AUX	9	2	F	9	2	F		0	1	1	0
1763	K	AUX	9	2	F	9	2	F		0	1	1	0
1764	K	AUX	9	2	F	9	2	F		0	1	1	0
1765	K	AUX	9	2	F	9	2	F		0	1	1	0
1766	K	AUX	9	2	F	9	2	F		0	1	1	0
1767	K	AUX	9	2	F	9	2	F		0	1	1	0
1768	K	AUX	9	2	F	9	2	F		0	1	1	0
1769	K	AUX	9	2	F	9	2	F		0	1	1	0
1770	K	AUX	9	2	F	9	2	F		0	1	1	0
1771	K	AUX	9	2	F	9	2	F		0	1	1	0
1772	K	AUX	9	2	F	9	2	F		0	1	1	0
1773	K	AUX	9	2	F	9	2	F		0	1	1	0
1774	K	AUX	9	2	F	9	2	F		0	1	1	0
1775	K	AUX	9	2	F	9	2	F		0	1	1	0
1776	K	AUX	9	2	F	9	2	F		0	1	1	0
1777	K	AUX	9	2	F	9	2	F		0	1	1	0
1778	K	AUX	9	2	F	9	2	F		0	1	1	0
1779	K	AUX	9	2	F	9	2	F		0	1	1	0
1780	K	AUX	9	2	F	9	2	F		0	1	1	0
1781	J	WT	NA	NA	NA			NA	1	0	0	0	NA
1782	J	WT	NA	NA	NA			NA	1	0	0	0	NA
1783	J	WT	NA	NA	NA			NA	1	0	0	0	NA
1784	J	WT	NA	NA	NA			NA	1	0	0	0	NA
1785	J	WT	NA	NA	NA			NA	1	0	0	0	NA
1786	J	WT	NA	NA	NA			NA	1	0	0	0	NA
1787	J	WT	NA	NA	NA			NA	1	0	0	0	NA
1788	J	WT	NA	NA	NA			NA	1	0	0	0	NA
1789	J	WT	NA	NA	NA			NA	1	0	0	0	NA
1790	J	WT	NA	NA	NA			NA	1	0	0	0	NA
1791	J	WT	NA	NA	NA			NA	1	0	0	0	NA
1792	J	WT	NA	NA	NA			NA	1	0	0	0	NA
1793	J	WT	NA	NA	NA			NA	1	0	0	0	NA
1794	J	WT	NA	NA	NA			NA	1	0	0	0	NA
1795	J	WT	NA	NA	NA			NA	1	0	0	0	NA
1796	J	WT	NA	NA	NA			NA	1	0	0	0	NA
1797	J	WT	NA	NA	NA			NA	1	0	0	0	NA
1798	J	WT	NA	NA	NA			NA	1	0	0	0	NA
1799	J	WT	NA	NA	NA			NA	1	0	0	0	NA
1800	J	WT	NA	NA	NA			NA	1	0	0	0	NA
1801	J	WT	NA	NA	NA			NA	1	0	0	0	NA
1802	J	WT	NA	NA	NA			NA	1	0	0	0	NA
1803	J	WT	NA	NA	NA			NA	1	0	0	0	NA
1804	J	WT	NA	NA	NA			NA	1	0	0	0	NA
1805	J	WT	NA	NA	NA			NA	1	0	0	0	NA
1806	J	WT	NA	NA	NA			NA	1	0	0	0	NA
1807	J	WT	NA	NA	NA			NA	1	0	0	0	NA
1808	J	WT	NA	NA	NA			NA	1	0	0	0	NA
1809	J	WT	NA	NA	NA			NA	1	0	0	0	NA
1810	J	WT	NA	NA	NA			NA	1	0	0	0	NA
1811	J	WT	NA	NA	NA			NA	1	0	0	0	NA
1812	J	WT	NA	NA	NA			NA	1	0	0	0	NA
1813	J	WT	NA	NA	NA			NA	1	0	0	0	NA
1814	J	WT	NA	NA	NA			NA	1	0	0	0	NA
1815	J	WT	NA	NA	NA			NA	1	0	0	0	NA
1816	J	WT	NA	NA	NA			NA	1	0	0	0	NA
1817	J	WT	NA	NA	NA			NA	1	0	0	0	NA
1818	J	WT	NA	NA	NA			NA	1	0	0	0	NA
1819	J	WT	NA	NA	NA			NA	1	0	0	0	NA
1820	J	WT	NA	NA	NA			NA	1	0	0	0	NA
1821	J	WT	NA	NA	NA			NA	1	0	0	0	NA
1822	J	WT	NA	NA	NA			NA	1	0	0	0	NA
1823	K	WT	NA	NA	NA			NA	1	0	0	0	NA
1824	K	WT	NA	NA	NA			NA	1	0	0	0	NA
1825	K	WT	NA	NA	NA			NA	1	0	0	0	NA
1826	K	WT	NA	NA	NA			NA	1	0	0	0	NA
1827	K	WT	NA	NA	NA			NA	1	0	0	0	NA
1828	K	WT	NA	NA	NA			NA	1	0	0	0	NA
1829	K	WT	NA	NA	NA			NA	1	0	0	0	NA
1830	K	WT	NA	NA	NA			NA	1	0	0	0	NA
1831	K	WT	NA	NA	NA			NA	1	0	0	0	NA
1832	K	WT	NA	NA	NA			NA	1	0	0	0	NA
1833	K	WT	NA	NA	NA			NA	1	0	0	0	NA
1834	K	WT	NA	NA	NA			NA	1	0	0	0	NA
1835	J	AUX	0	0	0			NA	1	0	0	0	NA
1836	J	AUX	0	0	0			NA	1	0	0	0	NA
1837	J	AUX	0	0	0			NA	1	0	0	0	NA
1838	J	AUX	0	0	0			NA	1	0	0	0	NA
1839	J	AUX	0	0	0			NA	1	0	0	0	NA
1840	J	AUX	0	0	0			NA	1	0	0	0	NA
1841	K	AUX	0	0	0			NA	1	0	0	0	NA
1842	K	AUX	0	0	0			NA	1	0	0	0	NA
1843	K	AUX	0	0	0			NA	1	0	0	0	NA
1844	K	AUX	0	0	0			NA	1	0	0	0	NA
1845	K	AUX	0	0	0			NA	1	0	0	0	NA
1846	L	AUX	5	2	M	5	2	M		0	1	1	1
1847	L	AUX	0	0	0	NA	NA	NA		1	0	0	NA
1848	L	AUX	6	1	M	6	1	M		0	1	1	1
1849	L	AUX	6	2	F	6	2	F		0	1	1	0
1850	L	AUX	6	1	M	6	1	M		0	1	1	1
1851	L	AUX	5	2	M	5	2	M		0	1	1	1
1852	L	AUX	0	0	0	NA	NA	NA		1	0	0	NA
1853	L	AUX	0	0	0	NA	NA	NA		1	0	0	NA
1854	L	AUX	0	0	0	NA	NA	NA		1	0	0	NA
1855	L	AUX	6	2	M	6	2	M		0	1	1	1
1856	L	AUX	7	2	F	7	2	F		0	1	1	0
1857	L	AUX	5	2	M	5	2	M		0	1	1	1
1858	L	AUX	0	0	0	NA	NA	NA	1	0	0	0	NA
1859	L	AUX	0	0	0	NA	NA	NA		1	0	0	NA
1860	L	AUX	7	2	F	7	2	F		0	1	1	0
1861	L	AUX	5	2	M	5	2	M		0	1	1	1
1862	L	AUX	0	0	0	NA	NA	NA	1	0	0	0	NA
1863	L	AUX	6	2	F	6	2	F		0	1	1	0
1864	L	AUX	5	2	M	5	2	M		0	1	1	1
1865	L	AUX	5	2	M	5	2	M		0	1	1	1
1866	L	AUX	6	2	M	6	2	M		0	1	1	1
1867	L	AUX	0	0	0	NA	NA	NA	1	0	0	0	NA
1868	L	AUX	0	0	0	NA	NA	NA		1	0	0	NA
1869	L	AUX	0	0	0	NA	NA	NA	1	0	0	0	NA
1870	L	AUX	8	2	M	8	2	M		0	1	1	1
1871	L	AUX	6	2	F	6	2	F		0	1	1	0
1872	L	AUX	5	2	M	5	2	M		0	1	1	1
1873	L	AUX	0	0	0	NA	NA	NA	1	0	0	0	NA
1874	L	AUX	6	2	M	6	2	M		0	1	1	1
1875	L	AUX	7	2	M	7	2	M		0	1	1	1
1876	L	AUX	7	2	M	7	2	M		0	1	1	1
1877	L	AUX	0	0	0	NA	NA	NA	1	0	0	0	NA
1878	L	AUX	5	2	M	5	2	M		0	1	1	1
1879	L	AUX	7	2	F	7	2	F		0	1	1	0
1880	L	AUX	6	2	F	6	2	F		0	1	1	0
1881	L	AUX	6	2	F	6	2	F		0	1	1	0
1882	L	AUX	0	0	0	NA	NA	NA	1	0	0	0	NA
1883	L	AUX	0	0	0	NA	NA	NA	1	0	0	0	NA
1884	L	AUX	0	0	0	NA	NA	NA	1	0	0	0	NA
1885	L	AUX	6	2	M	6	2	M		0	1	1	1
1886	L	AUX	6	2	M	6	2	M		0	1	1	1
1887	L	AUX	6	2	M	6	2	M		0	1	1	1
1888	L	AUX	0	0	0	NA	NA	NA	1	0	0	0	NA
1889	L	AUX	0	0	0	NA	NA	NA		1	0	0	NA
1890	L	AUX	8	2	F	8	2	F		0	1	1	0
1891	L	AUX	6	2	M	6	2	M		0	1	1	1
1892	L	AUX	7	1	M	7	1	M		0	1	1	1
1893	L	AUX	7	1	M	7	1	M		0	1	1	1
1894	L	AUX	6	2	M	6	2	M		0	1	1	1
1895	L	AUX	7	2	F	7	2	F		0	1	1	0
1896	L	AUX	0	0	0	NA	NA	NA	1	0	0	0	NA
1897	L	AUX	6	1	M	6	1	M		0	1	1	1
1898	L	AUX	0	0	0	NA	NA	NA	1	0	0	0	NA
1899	L	AUX	6	1	M	6	1	M		0	1	1	1
1900	L	AUX	0	0	0	NA	NA	NA		1	0	0	NA
1901	L	AUX	0	0	0	NA	NA	NA		1	0	0	NA
1902	L	AUX	6	2	M	6	2	M		0	1	1	1
1903	L	AUX	0	0	0	NA	NA	NA	1	0	0	0	NA
1904	L	AUX	7	2	M	7	2	M		0	1	1	1
1905	L	AUX	0	0	0	NA	NA	NA		1	0	0	NA
1906	L	AUX	0	0	0	NA	NA	NA		1	0	0	NA
1907	L	AUX	0	0	0	NA	NA	NA	1	0	0	0	NA
1908	L	AUX	8	2	M	8	2	M		0	1	1	1
1909	L	AUX	0	0	0	NA	NA	NA	1	0	0	0	NA
1910	L	AUX	10	1	M	10	1	M		0	1	1	1
1911	L	AUX	9	2	F	9	2	F		0	1	1	0
1912	L	AUX	0	0	0	NA	NA	NA	1	0	0	0	NA
1913	L	AUX	0	0	0	NA	NA	NA		1	0	0	NA
1914	L	AUX	7	2	M	7	2	M		0	1	1	1
1915	L	AUX	8	1	M	8	1	M		0	1	1	1
1916	L	AUX	0	0	0	NA	NA	NA	1	0	0	0	NA
1917	L	AUX	8	2	M	8	2	M		0	1	1	1
1918	L	AUX	8	2	M	8	2	M		0	1	1	1
1919	L	AUX	0	0	0	NA	NA	NA	1	0	0	0	NA
1920	L	AUX	0	0	0	NA	NA	NA		1	0	0	NA
1921	L	AUX	8	2	M	8	2	M		0	1	1	1
1922	L	AUX	12	1	M	12	1	M		0	1	1	1
1923	L	AUX	0	0	0	NA	NA	NA	1	0	0	0	NA
1924	L	AUX	7	2	M	7	2	M		0	1	1	1
1925	L	AUX	0	0	0	NA	NA	NA	1	0	0	0	NA
1926	L	AUX	8	2	M	8	2	M		0	1	1	1
1927	L	AUX	0	0	0	NA	NA	NA	1	0	0	0	NA
1928	L	AUX	6	2	M	6	2	M		0	1	1	1
1929	L	AUX	0	0	0	NA	NA	NA	1	0	0	0	NA
1930	L	AUX	9	2	M	9	2	M		0	1	1	1
1931	L	AUX	0	0	0	NA	NA	NA	1	0	0	0	NA
1932	L	AUX	12	2	F	12	2	F		0	1	1	0
1933	L	AUX	0	0	0	NA	NA	NA	1	0	0	0	NA
1934	L	AUX	0	0	0	NA	NA	NA		1	0	0	NA
1935	L	AUX	0	0	0	NA	NA	NA		1	0	0	NA
1936	L	AUX	11	2	M	11	2	M		0	1	1	1
1937	L	AUX	10	1	M	10	1	M		0	1	1	1
1938	L	AUX	0	0	0	NA	NA	NA		1	0	0	NA
1939	L	AUX	7	2	M	7	2	M		0	1	1	1
1940	L	AUX	9	1	F	9	1	F		0	1	1	0
1941	L	AUX	9	2	M	9	2	M		0	1	1	1
1942	L	AUX	9	2	M	9	2	M		0	1	1	1
1943	L	AUX	8	1	M	8	1	M		0	1	1	1
1944	L	AUX	9	1	M	9	1	M		0	1	1	1
1945	L	AUX	0	0	0	NA	NA	NA	1	0	0	0	NA
1946	L	AUX	8	2	M	8	2	M		0	1	1	1
1947	L	AUX	7	2	F	7	2	F		0	1	1	0
1948	L	AUX	0	0	0	NA	NA	NA	1	0	0	0	NA
1949	L	AUX	9	2	F	9	2	F		0	1	1	0
1950	L	AUX	10	1	M	10	1	M		0	1	1	1
1951	L	AUX	0	0	0	NA	NA	NA	1	0	0	0	NA
1952	L	AUX	8	2	F	8	2	F		0	1	1	0
1953	L	AUX	0	0	0	NA	NA	NA	1	0	0	0	NA
1954	L	AUX	0	0	0	NA	NA	NA		1	0	0	NA
1955	L	AUX	7	2	F	7	2	F		0	1	1	0
1956	L	AUX	9	2	M	9	2	M		0	1	1	1
1957	L	AUX	0	0	0	NA	NA	NA	1	0	0	0	NA
1958	L	AUX	9	2	F	9	2	F		0	1	1	0
1959	L	AUX	0	0	0	NA	NA	NA	1	0	0	0	NA
1960	L	AUX	11	2	M	11	2	M		0	1	1	1
1961	L	AUX	0	0	0	NA	NA	NA	1	0	0	0	NA
1962	L	AUX	9	2	F	9	2	F		0	1	1	0
1963	L	AUX	8	2	M	8	2	M		0	1	1	1
1964	L	AUX	7	2	M	7	2	M		0	1	1	1
1965	L	AUX	0	0	0	NA	NA	NA	1	0	0	0	NA
1966	L	AUX	7	2	M	7	2	M		0	1	1	1
1967	L	AUX	0	0	0	NA	NA	NA	1	0	0	0	NA
1968	L	AUX	0	0	0	NA	NA	NA		1	0	0	NA
1969	L	AUX	0	0	0	NA	NA	NA		1	0	0	NA
1970	L	AUX	8	1	M	8	1	M		0	1	1	1
1971	L	AUX	0	0	0	NA	NA	NA	1	0	0	0	NA
1972	L	AUX	0	0	0	NA	NA	NA		1	0	0	NA
1973	L	AUX	8	1	M	8	1	M		0	1	1	1
1974	L	AUX	7	2	F	7	2	F		0	1	1	0
1975	L	AUX	0	0	0	NA	NA	NA	1	0	0	0	NA
1976	L	AUX	0	0	0	NA	NA	NA		1	0	0	NA
1977	L	AUX	0	0	0	NA	NA	NA		1	0	0	NA
1978	L	AUX	0	0	0	NA	NA	NA	1	0	0	0	NA
1979	L	AUX	8	1	M	8	1	M		0	1	1	1
1980	L	AUX	0	0	0	NA	NA	NA	1	0	0	0	NA
1981	L	AUX	0	0	0	NA	NA	NA		1	0	0	NA
1982	L	AUX	7	2	M	7	2	M		0	1	1	1
1983	L	WT	NA	NA	NA	NA	NA	NA	1	0	0	0	NA
1984	L	WT	7	2	F	7	2	F		0	1	1	0
1985	L	WT	NA	NA	NA	NA	NA	NA	1	0	0	0	NA
1986	L	WT	7	1	M	7	1	M		0	1	1	1
1987	L	WT	8	2	M	8	2	M		0	1	1	1
1988	L	WT	7	1	M	7	1	M		0	1	1	1
1989	L	WT	9	2	F	9	2	F		0	1	1	0
1990	L	WT	8	2	M	8	2	M		0	1	1	1
1991	L	WT	7	1	M	7	1	M		0	1	1	1
1992	L	WT	9	2	F	9	2	F		0	1	1	0
1993	L	WT	NA	NA	NA	NA	NA	NA	1	0	0	0	NA
1994	L	WT	8	3	F	8	3	F		0	1	1	0
1995	L	WT	8	2	M	8	2	M		0	1	1	1
1996	L	WT	NA	NA	NA	NA	NA	NA	1	0	0	0	NA
1997	L	WT	6	1	M	6	1	M		0	1	1	1
1998	L	WT	8	2	F	8	2	F		0	1	1	0
1999	L	WT	8	1	M	8	1	M		0	1	1	1
[truncated: 55 more rows]

## Sheet: Fig 2G
Number	replicate	condition	sex	wingsize
1	A	WT	F	2.47931
2	A	WT	F	2.51797
3	A	WT	F	2.81815
4	A	WT	F	2.54288
5	A	WT	F	2.46656
6	C	WT	F	2.6971
7	C	WT	F	2.85917
8	C	WT	F	2.63498
9	A	WT	M	2.4678
10	A	WT	M	2.23321
11	A	WT	M	2.46837
12	A	WT	M	2.45162
13	A	WT	M	2.46295
14	C	WT	M	2.47742
15	C	WT	M	2.54555
16	C	WT	M	2.49796
17	B	WT	F	2.44403
18	B	WT	F	2.45983
19	B	WT	F	2.64892
20	B	WT	F	2.70161
21	B	WT	F	2.85744
22	C	WT	F	2.43071
23	C	WT	F	2.78018
24	C	WT	F	2.57654
25	B	WT	M	2.5164
26	B	WT	M	2.40355
27	B	WT	M	2.34071
28	C	WT	M	2.60635
29	A	AUX	F	2.61733
30	A	AUX	F	2.85939
31	A	AUX	F	2.36216
32	A	AUX	F	2.63059
33	A	AUX	F	2.51521
34	C	AUX	F	2.80369
35	C	AUX	F	2.64531
36	C	AUX	F	2.8041
37	A	AUX	M	2.58747
38	A	AUX	M	2.41065
39	A	AUX	M	2.29906
40	A	AUX	M	2.25226
41	A	AUX	M	2.53443
42	C	AUX	M	2.32728
43	C	AUX	M	2.17864
44	C	AUX	M	2.46786
45	B	AUX	F	2.61637
46	B	AUX	F	2.75463
47	B	AUX	F	2.55043
48	B	AUX	F	2.88904
49	B	AUX	F	2.79056
50	B	AUX	F	2.64283
51	B	AUX	F	2.67247
52	B	AUX	F	2.8081
53	B	AUX	F	2.8255
54	B	AUX	F	2.67475
55	B	AUX	F	2.63663
56	B	AUX	F	2.61452
57	B	AUX	F	2.55591
58	B	AUX	F	2.67166
59	B	AUX	F	2.54493
60	B	AUX	F	3.07809
61	C	AUX	F	2.58622
62	C	AUX	F	2.46934
63	C	AUX	F	2.45187
64	C	AUX	F	2.7724
65	C	AUX	F	2.47887
66	B	AUX	M	2.3634
67	B	AUX	M	2.29247
68	B	AUX	M	2.42205
69	B	AUX	M	2.44987
70	B	AUX	M	2.447
71	C	AUX	M	2.38919
72	C	AUX	M	2.23142
73	A	WT	F	2.44104
74	A	WT	F	2.51604
75	A	WT	F	2.81503
76	A	WT	F	2.55475
77	A	WT	F	2.50545
78	C	WT	F	2.71003
79	C	WT	F	2.88034
80	C	WT	F	2.65748
81	A	WT	M	2.41283
82	A	WT	M	2.47935
83	A	WT	M	2.46153
84	A	WT	M	2.41283
85	A	WT	M	2.47935
86	C	WT	M	2.56945
87	C	WT	M	2.56945
88	C	WT	M	2.48281
89	B	WT	F	2.46318
90	B	WT	F	2.38615
91	B	WT	F	2.63604
92	B	WT	F	2.76671
93	B	WT	F	2.86751
94	C	WT	F	2.42974
95	C	WT	F	2.7853
96	C	WT	F	2.57333
97	B	WT	M	2.49441
98	B	WT	M	2.3746
99	B	WT	M	2.39476
100	C	WT	M	2.61499
101	A	AUX	F	2.59219
102	A	AUX	F	2.85963
103	A	AUX	F	2.38348
104	A	AUX	F	2.66543
105	A	AUX	F	2.531
106	C	AUX	F	2.83048
107	C	AUX	F	2.64355
108	C	AUX	F	2.82182
109	A	AUX	M	2.59025
110	A	AUX	M	2.41614
111	A	AUX	M	2.28516
112	A	AUX	M	2.27827
113	A	AUX	M	2.55776
114	C	AUX	M	2.34278
115	C	AUX	M	2.16814
116	C	AUX	M	2.45627
117	B	AUX	F	2.67247
118	B	AUX	F	2.81239
119	B	AUX	F	2.55198
120	B	AUX	F	2.55198
121	B	AUX	F	2.57849
122	B	AUX	F	2.72848
123	B	AUX	F	2.57166
124	B	AUX	F	2.82032
125	B	AUX	F	2.72848
126	B	AUX	F	2.56278
127	B	AUX	F	2.64053
128	B	AUX	F	2.62145
129	B	AUX	F	2.59592
130	B	AUX	F	2.65058
131	B	AUX	F	2.69912
132	B	AUX	F	3.10743
133	C	AUX	F	2.55238
134	C	AUX	F	2.48561
135	C	AUX	F	2.48005
136	C	AUX	F	2.72848
137	C	AUX	F	2.47391
138	B	AUX	M	2.40152
139	B	AUX	M	2.35508
140	B	AUX	M	2.43086
141	B	AUX	M	2.45732
142	B	AUX	M	2.42066
143	C	AUX	M	2.43086
144	C	AUX	M	2.42066

## Sheet: Fig 2H
replicate	condition	CFU
A	AUX	0
A	AUX	0
A	AUX	0
A	AUX	0
A	AUX	0
A	AUX	0
A	AUX	0
A	AUX	0
A	AUX	0
A	AUX	0
A	AUX	0
A	AUX	0
A	AUX	0
B	AUX	0
B	AUX	0
B	AUX	0
B	AUX	0
B	AUX	0
B	AUX	0
B	AUX	0
B	AUX	0
B	AUX	0
B	AUX	0
B	AUX	0
B	AUX	0
B	AUX	0
C	AUX	0
C	AUX	0
C	AUX	0
C	AUX	0
C	AUX	0
C	AUX	0
C	AUX	0
C	AUX	0
C	AUX	0
C	AUX	0
C	AUX	0
C	AUX	0
C	AUX	0
C	AUX	0
A	WT	36666.7
A	WT	233333
A	WT	10000
A	WT	116667
A	WT	83333.3
A	WT	83333.3
A	WT	16666.7
A	WT	110000
A	WT	23333.3
A	WT	136667
A	WT	170000
A	WT	106667
B	WT	23666.7
B	WT	110000
B	WT	110000
B	WT	36666.7
B	WT	27333.3
B	WT	186667
B	WT	130000
B	WT	46666.7
B	WT	240000
B	WT	130000
B	WT	213333
B	WT	346667
C	WT	73333.3
C	WT	120000
C	WT	133333
C	WT	133333
C	WT	60000
C	WT	133333
C	WT	18000
C	WT	70000
C	WT	303333
C	WT	40000
C	WT	120000
C	WT	113333

## Sheet: Fig 3A
condition	replicate	wol
WT	C	1.08
WT	C	1.43
WT	C	0.69
WT	A	1.34
WT	A	2.05
WT	A	1.27
AUX	C	1.22
AUX	C	1.06
AUX	C	2.71
AUX	C	1.28
AUX	A	1.77
AUX	A	1.43
AUX	A	2.78
AUX	A	2.06
AUX+TET5	C	1.11
AUX+TET5	C	0.63
AUX+TET5	C	0.69
AUX+TET5	C	0.49
AUX+TET5	A	0.71
AUX+TET5	A	0.63
AUX+TET5	A	0.65
AUX+TET5	A	0.7
AUX+TET25	C	0.67
AUX+TET25	C	1.15
AUX+TET25	C	0.39
AUX+TET25	C	0.77
AUX+TET25	A	1.04
AUX+TET25	A	0.42
AUX+TET25	A	0.43
AUX+TET25	A	0.7
WT	B	0.98
WT	B	1.41
WT	B	1.27
WT	B	1.15
WT	B	0.75
WT	B	1.22
WT	B	1.14
WT	B	0.48
AUX	B	1.67
AUX	B	1.95
AUX	B	2.07
AUX	B	0.83
AUX	B	0.86
AUX	B	1.12
AUX+TET25	B	0.47
AUX+TET25	B	1.25
AUX+TET25	B	1.35
AUX+TET25	B	0.56
AUX+TET25	B	0.74
AUX+TET25	B	0.65

## Sheet: Fig 3B
condition	replicate	sex	wol
WT	C	0	2.11
WT	C	0	3.81
WT	C	0	2.3
WT	C	0	2.14
WT	D	0	3.3
WT	D	0	3.44
WT	D	0	3.64
WT	D	0	2.45
WT	C	1	1.68
WT	C	1	0.5
WT	C	1	0.32
WT	C	1	0.36
WT	D	1	3.13
WT	D	1	0.92
WT	D	1	0.96
WT	D	1	1.46
AUX	C	0	4.02
AUX	C	0	2.3
AUX	C	0	1.54
AUX	C	0	3.97
AUX	D	0	1.65
AUX	D	0	4.07
AUX	D	0	5.22
AUX	D	0	2.2
AUX	C	1	0.94
AUX	C	1	1.51
AUX	C	1	1.19
AUX	C	1	0.62
AUX	D	1	1.86
AUX	D	1	1.14
AUX	D	1	1.88
AUX	D	1	0.96
AUX+TET5	C	0	0.81
AUX+TET5	C	0	0.85
AUX+TET5	C	0	0.21
AUX+TET5	C	0	0.93
AUX+TET5	D	0	0.42
AUX+TET5	D	0	0.36
AUX+TET5	D	0	0.58
AUX+TET5	D	0	1.54
AUX+TET5	C	1	0.24
AUX+TET5	C	1	0.6
AUX+TET5	C	1	1.46
AUX+TET5	C	1	0.66
AUX+TET5	D	1	0.42
AUX+TET5	D	1	0.42
AUX+TET5	D	1	0.48
AUX+TET5	D	1	0.54
AUX+TET25	C	0	0.69
AUX+TET25	C	0	0.17
AUX+TET25	C	0	0.76
AUX+TET25	C	0	0.76
AUX+TET25	D	0	0.56
AUX+TET25	D	0	0.15
AUX+TET25	D	0	0.54
AUX+TET25	D	0	0.53
AUX+TET25	C	1	0.76
AUX+TET25	C	1	0.2
AUX+TET25	C	1	0.58
AUX+TET25	C	1	0.28
AUX+TET25	D	1	0.85
AUX+TET25	D	1	0.37
AUX+TET25	D	1	0.32
AUX+TET25	D	1	0.39
AUX	A	1	1.63
AUX	A	1	2.16
AUX	A	1	1.18
AUX	B	1	1.14
AUX	B	1	0.37
AUX	A	0	2.32
AUX	A	0	3.21
AUX	A	0	1.42
AUX	B	0	7.07
AUX	B	0	1.82
AUX	B	0	3.95
AUX+TET50	A	1	1.04
AUX+TET50	A	1	0.7
AUX+TET50	A	1	0.69
AUX+TET50	B	1	1.26
AUX+TET50	B	1	1.43
AUX+TET50	B	1	1.23
AUX+TET50	A	0	0.32
AUX+TET50	A	0	0.9
AUX+TET50	A	0	1.45
AUX+TET50	B	0	0.63
AUX+TET50	B	0	0.4
AUX+TET50	B	0	0.99
WT	A	1	0.42
WT	A	1	0.65
WT	A	1	0.82
WT	B	1	1.46
WT	B	1	0.53
WT	B	1	0.83
WT	A	0	1.31
WT	A	0	1.29
WT	A	0	0.58
WT	B	0	1.43
WT	B	0	2.7
WT	B	0	2.72

[truncated: 5 more sheets: Fig 3C, Fig 3D, Fig 3E, Fig 3F-J, Fig 4A-B]
